# Supplementary material for: Multiset sparse partial least squares path modeling for high dimensional omics data analysis
Source: BMC Bioinformatics. 2020 Jan 9;21:9. doi: 10.1186/s12859-019-3286-3 (PMC6953292; doi:10.1186/s12859-019-3286-3)
Supplement: Supplementary file 2 — Additional file 2 Supplementary materials for the gene set enrichment analysis results of the Marfan data, obtained from Reactome in coma separated file format. [file 12859_2019_3286_MOESM2_ESM.csv]

Pathway identifier	Pathway name	#Entities found	#Entities total	Entities ratio	Entities pValue	Entities FDR	#Reactions found	#Reactions total	Reactions ratio	Species identifier	Species name	Submitted entities found	Mapped entities	Found reaction identifiers
R-HSA-168277	Influenza Virus Induced Apoptosis	2	4	2.8074115665356543E-4	3.410562496175551E-5	0.0071962868669304125	1	2	1.6249593760155997E-4	9606	Homo sapiens	NA;B9D2		R-HSA-168865
R-HSA-3000171	Non-integrin membrane-ECM interactions	3	61	0.004281302638966872	2.921780350370051E-4	0.028594575529944377	2	22	0.0017874553136171597	9606	Homo sapiens	COL4A6;B9D2		R-HSA-2327738;R-HSA-2731078
R-HSA-2214320	Anchoring fibril formation	2	15	0.0010527793374508702	4.7275528984103143E-4	0.028594575529944377	1	4	3.2499187520311994E-4	9606	Homo sapiens	COL4A6		R-HSA-2396234
R-HSA-3000178	ECM proteoglycans	3	79	0.0055446378439079165	6.186718848532058E-4	0.028594575529944377	2	23	0.0018687032824179395	9606	Homo sapiens	COL4A6;B9D2		R-HSA-2327886;R-HSA-2465883
R-HSA-216083	Integrin cell surface interactions	3	86	0.006035934868051656	7.902568514112085E-4	0.028594575529944377	5	54	0.0043873903152421186	9606	Homo sapiens	COL4A6;ICAM5		R-HSA-4088218;R-HSA-4539779;R-HSA-199050;R-HSA-216040;R-HSA-2327695
R-HSA-2151201	Transcriptional activation of mitochondrial biogenesis	3	87	0.006106120157215048	8.169878722841251E-4	0.028594575529944377	2	32	0.0025999350016249595	9606	Homo sapiens	HELZ2;PERM1		R-HSA-1592238;R-HSA-8940309
R-HSA-2243919	Crosslinking of collagen fibrils	2	24	0.0016844469399213925	0.001196097863454093	0.03588293590362279	1	13	0.0010562235944101398	9606	Homo sapiens	COL4A6		R-HSA-2559639
R-HSA-3000157	Laminin interactions	2	31	0.002175743964065132	0.00197741146345487	0.05141269804982662	3	15	0.0012187195320116997	9606	Homo sapiens	COL4A6		R-HSA-2328145;R-HSA-2426450;R-HSA-4084501
R-HSA-1592230	Mitochondrial biogenesis	3	127	0.008913531723750702	0.0024015330401387924	0.055235259923192226	2	36	0.0029249268768280793	9606	Homo sapiens	HELZ2;PERM1		R-HSA-1592238;R-HSA-8940309
R-HSA-419037	NCAM1 interactions	2	44	0.0030881527231892197	0.003916638654409499	0.07144347532972317	2	10	8.124796880077998E-4	9606	Homo sapiens	PSPN;COL4A6		R-HSA-375151;R-HSA-375144
R-HSA-8948216	Collagen chain trimerization	2	44	0.0030881527231892197	0.003916638654409499	0.07144347532972317	1	28	0.0022749431264218393	9606	Homo sapiens	COL4A6		R-HSA-8944265
R-HSA-3642279	TGFBR2 MSI Frameshift Mutants in Cancer	1	2	1.4037057832678272E-4	0.004202557372336657	0.07144347532972317	1	1	8.124796880077999E-5	9606	Homo sapiens	B9D2		R-HSA-3642203
R-HSA-1474244	Extracellular matrix organization	4	329	0.023090960134755756	0.004821802416632437	0.07193475431458984	41	318	0.025836854078648035	9606	Homo sapiens	COL4A6;B9D2;ICAM5		R-HSA-8948232;R-HSA-2395364;R-HSA-8944265;R-HSA-2002460;R-HSA-8948234;R-HSA-4539779;R-HSA-8948224;R-HSA-199050;R-HSA-8948226;R-HSA-8948228;R-HSA-8948230;R-HSA-8948231;R-HSA-2327733;R-HSA-1981128;R-HSA-1980233;R-HSA-2327738;R-HSA-2395320;R-HSA-1981120;R-HSA-1650808;R-HSA-4088218;R-HSA-2395328;R-HSA-2022073;R-HSA-216040;R-HSA-4084501;R-HSA-2327695;R-HSA-2089971;R-HSA-2327886;R-HSA-2396234;R-HSA-198…
R-HSA-168253	Host Interactions with Influenza Factors	2	50	0.0035092644581695676	0.00501825131065492	0.07193475431458984	1	8	6.499837504062399E-4	9606	Homo sapiens	NA;B9D2		R-HSA-168865
R-HSA-1852241	Organelle biogenesis and maintenance	4	335	0.023512071869736105	0.005138196736756417	0.07193475431458984	5	86	0.0069873253168670785	9606	Homo sapiens	HELZ2;PERM1;B9D2		R-HSA-1592238;R-HSA-5626681;R-HSA-8940309;R-HSA-5617816;R-HSA-5638009
R-HSA-166020	Transfer of LPS from LBP carrier to CD14	1	3	2.1055586749017406E-4	0.0062974286785286715	0.07556914414234406	2	2	1.6249593760155997E-4	9606	Homo sapiens	LBP		R-HSA-166038;R-HSA-169719
R-HSA-168874	Transport of HA trimer, NA tetramer and M2 tetramer from the endoplasmic reticulum to the Golgi Apparatus	1	3	2.1055586749017406E-4	0.0062974286785286715	0.07556914414234406	2	2	1.6249593760155997E-4	9606	Homo sapiens	NA		R-HSA-168871;R-HSA-168869
R-HSA-3642278	Loss of Function of TGFBR2 in Cancer	1	4	2.8074115665356543E-4	0.008388039579640072	0.07826062919365029	2	2	1.6249593760155997E-4	9606	Homo sapiens	B9D2		R-HSA-3645780;R-HSA-3642203
R-HSA-3656535	TGFBR1 LBD Mutants in Cancer	1	4	2.8074115665356543E-4	0.008388039579640072	0.07826062919365029	1	1	8.124796880077999E-5	9606	Homo sapiens	B9D2		R-HSA-3656382
R-HSA-3645790	TGFBR2 Kinase Domain Mutants in Cancer	1	4	2.8074115665356543E-4	0.008388039579640072	0.07826062919365029	1	1	8.124796880077999E-5	9606	Homo sapiens	B9D2		R-HSA-3645780
R-HSA-2022090	Assembly of collagen fibrils and other multimeric structures	2	67	0.004702414373947221	0.00881360388076291	0.07826062919365029	3	26	0.0021124471888202797	9606	Homo sapiens	COL4A6		R-HSA-2559639;R-HSA-2213207;R-HSA-2396234
R-HSA-1442490	Collagen degradation	2	69	0.004842784952274004	0.009323370624462202	0.07826062919365029	3	34	0.0027624309392265192	9606	Homo sapiens	COL4A6		R-HSA-1454757;R-HSA-1564142;R-HSA-2537499
R-HSA-375165	NCAM signaling for neurite out-growth	2	70	0.004912970241437394	0.009583107704679739	0.07826062919365029	2	23	0.0018687032824179395	9606	Homo sapiens	PSPN;COL4A6		R-HSA-375151;R-HSA-375144
R-HSA-6785807	Interleukin-4 and Interleukin-13 signaling	3	211	0.014809096013475576	0.009782578649206286	0.07826062919365029	1	46	0.003737406564835879	9606	Homo sapiens	B9D2;LBP		R-HSA-6789615
R-HSA-1650814	Collagen biosynthesis and modifying enzymes	2	76	0.005334081976417743	0.011208616247385117	0.08966892997908094	19	51	0.004143646408839779	9606	Homo sapiens	COL4A6		R-HSA-8948232;R-HSA-8944265;R-HSA-1650808;R-HSA-2002460;R-HSA-8948234;R-HSA-2022073;R-HSA-8948224;R-HSA-8948226;R-HSA-2089971;R-HSA-8948228;R-HSA-1981104;R-HSA-8948230;R-HSA-8948231;R-HSA-8948219;R-HSA-1981128;R-HSA-8948222;R-HSA-1980233;R-HSA-1981157;R-HSA-1981120
R-HSA-3656532	TGFBR1 KD Mutants in Cancer	1	6	4.211117349803481E-4	0.012556513616096776	0.1002482773342872	1	1	8.124796880077999E-5	9606	Homo sapiens	B9D2		R-HSA-3656523
R-HSA-3656534	Loss of Function of TGFBR1 in Cancer	1	7	4.912970241437394E-4	0.014634393436594562	0.1002482773342872	2	2	1.6249593760155997E-4	9606	Homo sapiens	B9D2		R-HSA-3656382;R-HSA-3656523
R-HSA-3304356	SMAD2/3 Phosphorylation Motif Mutants in Cancer	1	7	4.912970241437394E-4	0.014634393436594562	0.1002482773342872	1	1	8.124796880077999E-5	9606	Homo sapiens	B9D2		R-HSA-3304394
R-HSA-168316	Assembly of Viral Components at the Budding Site	1	7	4.912970241437394E-4	0.014634393436594562	0.1002482773342872	7	17	0.0013812154696132596	9606	Homo sapiens	NA		R-HSA-195730;R-HSA-195734;R-HSA-168871;R-HSA-169847;R-HSA-168869;R-HSA-195726;R-HSA-169919
R-HSA-3304349	Loss of Function of SMAD2/3 in Cancer	1	8	5.614823133071309E-4	0.0167080462223812	0.1002482773342872	1	2	1.6249593760155997E-4	9606	Homo sapiens	B9D2		R-HSA-3304394
R-HSA-8941855	RUNX3 regulates CDKN1A transcription	1	8	5.614823133071309E-4	0.0167080462223812	0.1002482773342872	1	6	4.874878128046799E-4	9606	Homo sapiens	B9D2		R-HSA-8878117
R-HSA-3304351	Signaling by TGF-beta Receptor Complex in Cancer	1	9	6.316676024705222E-4	0.018777480276587544	0.11266488165952526	5	7	5.687357816054598E-4	9606	Homo sapiens	B9D2		R-HSA-3645780;R-HSA-3304394;R-HSA-3656382;R-HSA-3656523;R-HSA-3642203
R-HSA-1474290	Collagen formation	2	104	0.0072992700729927005	0.020240651415353028	0.11451862662069878	22	77	0.0062560935976600585	9606	Homo sapiens	COL4A6		R-HSA-8948232;R-HSA-8944265;R-HSA-1650808;R-HSA-2002460;R-HSA-8948234;R-HSA-2022073;R-HSA-8948224;R-HSA-8948226;R-HSA-2089971;R-HSA-8948228;R-HSA-2396234;R-HSA-1981104;R-HSA-8948230;R-HSA-8948231;R-HSA-2559639;R-HSA-8948219;R-HSA-2213207;R-HSA-1981128;R-HSA-8948222;R-HSA-1980233;R-HSA-1981157;R-HSA-1981120
R-HSA-381340	Transcriptional regulation of white adipocyte differentiation	2	108	0.007580011229646266	0.021714868756082972	0.11451862662069878	11	18	0.0014624634384140397	9606	Homo sapiens	HELZ2;B9D2		R-HSA-1183058;R-HSA-560472;R-HSA-560473;R-HSA-560491;R-HSA-560493;R-HSA-560510;R-HSA-381283;R-HSA-381309;R-HSA-1183003;R-HSA-560498;R-HSA-560517
R-HSA-211957	Aromatic amines can be N-hydroxylated or N-dealkylated by CYP1A2	1	11	7.720381807973049E-4	0.022903725324139756	0.11451862662069878	2	2	1.6249593760155997E-4	9606	Homo sapiens	CYP1A2		R-HSA-76373;R-HSA-76426
R-HSA-196025	Formation of annular gap junctions	1	11	7.720381807973049E-4	0.022903725324139756	0.11451862662069878	2	2	1.6249593760155997E-4	9606	Homo sapiens	POTEF		R-HSA-196017;R-HSA-196026
R-HSA-190873	Gap junction degradation	1	12	8.422234699606962E-4	0.02496055284521681	0.12379553278792177	4	4	3.2499187520311994E-4	9606	Homo sapiens	POTEF		R-HSA-196017;R-HSA-190519;R-HSA-196026;R-HSA-190829
R-HSA-433692	Proton-coupled monocarboxylate transport	1	12	8.422234699606962E-4	0.02496055284521681	0.12379553278792177	1	2	1.6249593760155997E-4	9606	Homo sapiens	SLC16A3		R-HSA-433698
R-HSA-8951936	RUNX3 regulates p14-ARF	1	16	0.0011229646266142617	0.03314608833864474	0.12379553278792177	1	8	6.499837504062399E-4	9606	Homo sapiens	B9D2		R-HSA-8951966
R-HSA-168288	Fusion of the Influenza Virion to the Host Cell Endosome	1	17	0.001193149915777653	0.035182069571380925	0.12379553278792177	3	3	2.4374390640233994E-4	9606	Homo sapiens	NA		R-HSA-168306;R-HSA-168324;R-HSA-168312
R-HSA-168303	Packaging of Eight RNA Segments	1	17	0.001193149915777653	0.035182069571380925	0.12379553278792177	1	2	1.6249593760155997E-4	9606	Homo sapiens	NA		R-HSA-195926
R-HSA-168270	Fusion and Uncoating of the Influenza Virion	1	18	0.0012633352049410444	0.03721390609633368	0.12379553278792177	5	5	4.062398440038999E-4	9606	Homo sapiens	NA		R-HSA-168306;R-HSA-168324;R-HSA-168299;R-HSA-168312;R-HSA-168313
R-HSA-168336	Uncoating of the Influenza Virion	1	18	0.0012633352049410444	0.03721390609633368	0.12379553278792177	2	2	1.6249593760155997E-4	9606	Homo sapiens	NA		R-HSA-168299;R-HSA-168313
R-HSA-168302	Budding	1	18	0.0012633352049410444	0.03721390609633368	0.12379553278792177	1	1	8.124796880077999E-5	9606	Homo sapiens	NA		R-HSA-168860
R-HSA-168298	Release	1	18	0.0012633352049410444	0.03721390609633368	0.12379553278792177	1	1	8.124796880077999E-5	9606	Homo sapiens	NA		R-HSA-168870
R-HSA-9018681	Biosynthesis of protectins	1	18	0.0012633352049410444	0.03721390609633368	0.12379553278792177	1	6	4.874878128046799E-4	9606	Homo sapiens	CYP1A2		R-HSA-9037761
R-HSA-1474228	Degradation of the extracellular matrix	2	148	0.010387422796181921	0.038726869337200376	0.12379553278792177	3	105	0.008531036724081897	9606	Homo sapiens	COL4A6		R-HSA-1454757;R-HSA-1564142;R-HSA-2537499
R-HSA-5663220	RHO GTPases Activate Formins	2	149	0.01045760808534531	0.03920147403180463	0.12379553278792177	11	27	0.0021936951576210593	9606	Homo sapiens	POTEF;B9D2		R-HSA-5665751;R-HSA-5665767;R-HSA-5666160;R-HSA-5665809;R-HSA-5666001;R-HSA-5666129;R-HSA-5665982;R-HSA-5665802;R-HSA-5665659;R-HSA-203070;R-HSA-5666169
R-HSA-2173791	TGF-beta receptor signaling in EMT (epithelial to mesenchymal transition)	1	19	0.0013335204941044357	0.039241606060635204	0.12379553278792177	5	6	4.874878128046799E-4	9606	Homo sapiens	B9D2		R-HSA-2160931;R-HSA-2160932;R-HSA-2134532;R-HSA-2160935;R-HSA-2134519
R-HSA-446353	Cell-extracellular matrix interactions	1	19	0.0013335204941044357	0.039241606060635204	0.12379553278792177	1	10	8.124796880077998E-4	9606	Homo sapiens	POTEF		R-HSA-430347
R-HSA-2142816	Synthesis of (16-20)-hydroxyeicosatetraenoic acids (HETE)	1	20	0.001403705783267827	0.04126517759597392	0.12379553278792177	3	3	2.4374390640233994E-4	9606	Homo sapiens	CYP1A2		R-HSA-2161795;R-HSA-2161940;R-HSA-2161814
R-HSA-168275	Entry of Influenza Virion into Host Cell via Endocytosis	1	20	0.001403705783267827	0.04126517759597392	0.12379553278792177	1	1	8.124796880077999E-5	9606	Homo sapiens	NA		R-HSA-168285
R-HSA-168268	Virus Assembly and Release	1	20	0.001403705783267827	0.04126517759597392	0.12379553278792177	10	21	0.0017062073448163796	9606	Homo sapiens	NA		R-HSA-195730;R-HSA-168870;R-HSA-195926;R-HSA-195734;R-HSA-168871;R-HSA-169847;R-HSA-168869;R-HSA-195726;R-HSA-169919;R-HSA-168860
R-HSA-9027307	Biosynthesis of maresin-like SPMs	1	21	0.0014738910724312183	0.04328462881861306	0.1244861709656806	1	7	5.687357816054598E-4	9606	Homo sapiens	CYP1A2		R-HSA-9027043
R-HSA-9018678	Biosynthesis of specialized proresolving mediators (SPMs)	2	159	0.011159460976979224	0.04406938309863129	0.1244861709656806	3	124	0.010074748131296718	9606	Homo sapiens	CYP1A2;PTGR1		R-HSA-2161844;R-HSA-9037761;R-HSA-9027043
R-HSA-1280215	Cytokine Signaling in Immune system	6	1261	0.0885036496350365	0.04486113375071743	0.1244861709656806	7	699	0.056792330191745205	9606	Homo sapiens	TNFRSF6B;PSPN;POTEF;B9D2;LBP		R-HSA-5672980;R-HSA-5672965;R-HSA-5672978;R-HSA-6789615;R-HSA-5675948;R-HSA-5672972;R-HSA-5672973
R-HSA-2142670	Synthesis of epoxy (EET) and dihydroxyeicosatrienoic acids (DHET)	1	23	0.0016142616507580012	0.04731120271397238	0.1244861709656806	2	3	2.4374390640233994E-4	9606	Homo sapiens	CYP1A2		R-HSA-2161890;R-HSA-2161899
R-HSA-2142753	Arachidonic acid metabolism	2	166	0.011650758001122965	0.04760494668099002	0.1244861709656806	6	77	0.0062560935976600585	9606	Homo sapiens	CYP1A2;PTGR1		R-HSA-2161890;R-HSA-2161795;R-HSA-2161940;R-HSA-2161814;R-HSA-2161899;R-HSA-2161567
R-HSA-1368082	RORA activates gene expression	1	25	0.0017546322290847838	0.05132139236963518	0.1244861709656806	1	4	3.2499187520311994E-4	9606	Homo sapiens	HELZ2		R-HSA-1801587
R-HSA-2142700	Synthesis of Lipoxins (LX)	1	25	0.0017546322290847838	0.05132139236963518	0.1244861709656806	1	8	6.499837504062399E-4	9606	Homo sapiens	PTGR1		R-HSA-2161844
R-HSA-210991	Basigin interactions	1	26	0.0018248175182481751	0.05332036323526257	0.1244861709656806	1	10	8.124796880077998E-4	9606	Homo sapiens	SLC16A3		R-HSA-204392
R-HSA-2173788	Downregulation of TGF-beta receptor signaling	1	28	0.0019651880965749578	0.05730609716397295	0.1244861709656806	11	28	0.0022749431264218393	9606	Homo sapiens	B9D2		R-HSA-178178;R-HSA-2128994;R-HSA-2169046;R-HSA-178218;R-HSA-173483;R-HSA-173512;R-HSA-2127562;R-HSA-2179291;R-HSA-2169050;R-HSA-2179293;R-HSA-178189
R-HSA-9018682	Biosynthesis of maresins	1	29	0.0020353733857383493	0.05929287623015378	0.1244861709656806	1	13	0.0010562235944101398	9606	Homo sapiens	CYP1A2		R-HSA-9027043
R-HSA-3000170	Syndecan interactions	1	29	0.0020353733857383493	0.05929287623015378	0.1244861709656806	1	15	0.0012187195320116997	9606	Homo sapiens	B9D2		R-HSA-2731078
R-HSA-5669034	TNFs bind their physiological receptors	1	30	0.0021055586749017404	0.06127560734099502	0.1244861709656806	1	13	0.0010562235944101398	9606	Homo sapiens	TNFRSF6B		R-HSA-5675948
R-HSA-5686938	Regulation of TLR by endogenous ligand	1	31	0.002175743964065132	0.06325429846015407	0.1244861709656806	1	12	9.749756256093598E-4	9606	Homo sapiens	LBP		R-HSA-8869683
R-HSA-168254	Influenza Infection	2	199	0.013966872543514879	0.06557995027733277	0.1244861709656806	19	59	0.004793630159246019	9606	Homo sapiens	NA;B9D2		R-HSA-168865;R-HSA-168870;R-HSA-168871;R-HSA-168324;R-HSA-168869;R-HSA-168299;R-HSA-192841;R-HSA-195726;R-HSA-168306;R-HSA-195730;R-HSA-168272;R-HSA-195926;R-HSA-195734;R-HSA-169847;R-HSA-168312;R-HSA-168313;R-HSA-169919;R-HSA-168860;R-HSA-168285
R-HSA-445095	Interaction between L1 and Ankyrins	1	33	0.0023161145423919146	0.06719959250251173	0.1244861709656806	2	4	3.2499187520311994E-4	9606	Homo sapiens	POTEF		R-HSA-392751;R-HSA-373739
R-HSA-418990	Adherens junctions interactions	1	35	0.002456485120718697	0.07112882176479152	0.1244861709656806	2	16	0.0012999675008124798	9606	Homo sapiens	POTEF		R-HSA-5692437;R-HSA-433725
R-HSA-2173789	TGF-beta receptor signaling activates SMADs	1	36	0.0025266704098820887	0.07308743185249889	0.1244861709656806	19	39	0.003168670783230419	9606	Homo sapiens	B9D2		R-HSA-170850;R-HSA-178178;R-HSA-2128994;R-HSA-178218;R-HSA-173483;R-HSA-173512;R-HSA-2127562;R-HSA-170861;R-HSA-178189;R-HSA-177107;R-HSA-170835;R-HSA-170868;R-HSA-2169046;R-HSA-170843;R-HSA-2179291;R-HSA-2169050;R-HSA-170846;R-HSA-2179293;R-HSA-170844
R-HSA-5626467	RHO GTPases activate IQGAPs	1	36	0.0025266704098820887	0.07308743185249889	0.1244861709656806	1	5	4.062398440038999E-4	9606	Homo sapiens	POTEF		R-HSA-5626507
R-HSA-2129379	Molecules associated with elastic fibres	1	38	0.0026670409882088714	0.07699268230815981	0.1244861709656806	3	10	8.124796880077998E-4	9606	Homo sapiens	B9D2		R-HSA-2395364;R-HSA-2395328;R-HSA-2395320
R-HSA-5663213	RHO GTPases Activate WASPs and WAVEs	1	41	0.0028775968556990455	0.08282075134574984	0.1244861709656806	4	10	8.124796880077998E-4	9606	Homo sapiens	POTEF		R-HSA-2029466;R-HSA-442592;R-HSA-2197690;R-HSA-2029473
R-HSA-1428517	The citric acid (TCA) cycle and respiratory electron transport	2	229	0.01607243121841662	0.0835801389994183	0.1244861709656806	5	65	0.005281117972050699	9606	Homo sapiens	NDUFAF2;SLC16A3		R-HSA-6800870;R-HSA-373875;R-HSA-6799196;R-HSA-6799179;R-HSA-373867
R-HSA-1368108	BMAL1:CLOCK,NPAS2 activates circadian gene expression	1	42	0.0029477821448624366	0.08475552385616125	0.1244861709656806	1	20	0.0016249593760155996	9606	Homo sapiens	HELZ2		R-HSA-879724
R-HSA-8853659	RET signaling	1	43	0.003017967434025828	0.08668635076812281	0.1244861709656806	19	24	0.0019499512512187196	9606	Homo sapiens	PSPN		R-HSA-8853734;R-HSA-8854981;R-HSA-8855747;R-HSA-8853762;R-HSA-8853793;R-HSA-8855617;R-HSA-8853792;R-HSA-8853774;R-HSA-8855564;R-HSA-8855915;R-HSA-8853737;R-HSA-8853801;R-HSA-8855508;R-HSA-8854899;R-HSA-8854897;R-HSA-8854908;R-HSA-8853755;R-HSA-8853753;R-HSA-8854905
R-HSA-3371511	HSF1 activation	1	43	0.003017967434025828	0.08668635076812281	0.1244861709656806	1	7	5.687357816054598E-4	9606	Homo sapiens	COL4A6		R-HSA-4793819
R-HSA-1566948	Elastic fibre formation	1	46	0.0032285233015160023	0.09245523553340307	0.1244861709656806	3	17	0.0013812154696132596	9606	Homo sapiens	B9D2		R-HSA-2395364;R-HSA-2395328;R-HSA-2395320
R-HSA-3371568	Attenuation phase	1	47	0.0032987085906793934	0.09437035759799084	0.1244861709656806	3	5	4.062398440038999E-4	9606	Homo sapiens	COL4A6		R-HSA-3371554;R-HSA-5082369;R-HSA-5082384
R-HSA-5423646	Aflatoxin activation and detoxification	1	49	0.0034390791690061765	0.098188888726635	0.1244861709656806	3	18	0.0014624634384140397	9606	Homo sapiens	CYP1A2		R-HSA-5423672;R-HSA-156526;R-HSA-5423678
R-HSA-202733	Cell surface interactions at the vascular wall	2	257	0.01803761931499158	0.10158603412479028	0.1244861709656806	2	64	0.005199870003249919	9606	Homo sapiens	B9D2;SLC16A3		R-HSA-8870732;R-HSA-204392
R-HSA-3928662	EPHB-mediated forward signaling	1	51	0.003579449747332959	0.10199185375404829	0.1244861709656806	1	26	0.0021124471888202797	9606	Homo sapiens	POTEF		R-HSA-3928595
R-HSA-6802948	Signaling by high-kinase activity BRAF mutants	1	52	0.0036496350364963502	0.10388751813738273	0.1244861709656806	4	6	4.874878128046799E-4	9606	Homo sapiens	POTEF		R-HSA-6802912;R-HSA-6802911;R-HSA-6802910;R-HSA-6803227
R-HSA-190828	Gap junction trafficking	1	52	0.0036496350364963502	0.10388751813738273	0.1244861709656806	4	20	0.0016249593760155996	9606	Homo sapiens	POTEF		R-HSA-196017;R-HSA-190519;R-HSA-196026;R-HSA-190829
R-HSA-156581	Methylation	1	52	0.0036496350364963502	0.10388751813738273	0.1244861709656806	1	13	0.0010562235944101398	9606	Homo sapiens	CYP1A2		R-HSA-76386
R-HSA-2142691	Synthesis of Leukotrienes (LT) and Eoxins (EX)	1	52	0.0036496350364963502	0.10388751813738273	0.1244861709656806	1	19	0.0015437114072148197	9606	Homo sapiens	PTGR1		R-HSA-2161567
R-HSA-1266738	Developmental Biology	5	1207	0.08471364402021336	0.10538085307643996	0.1244861709656806	39	511	0.04151771205719857	9606	Homo sapiens	HELZ2;PSPN;COL4A6;POTEF;B9D2		R-HSA-1183058;R-HSA-8854981;R-HSA-8855747;R-HSA-8853762;R-HSA-443779;R-HSA-8855617;R-HSA-8853774;R-HSA-1183003;R-HSA-8855564;R-HSA-560517;R-HSA-560472;R-HSA-560473;R-HSA-8855508;R-HSA-8853734;R-HSA-560491;R-HSA-560493;R-HSA-8853793;R-HSA-381283;R-HSA-8853792;R-HSA-445089;R-HSA-3928595;R-HSA-375151;R-HSA-392751;R-HSA-8855915;R-HSA-375144;R-HSA-373736;R-HSA-8853737;R-HSA-8853801;R-HSA-373739;R-HSA-…
R-HSA-9649948	Signaling downstream of RAS mutants	1	54	0.003790005614823133	0.10766724883115575	0.1244861709656806	4	7	5.687357816054598E-4	9606	Homo sapiens	POTEF		R-HSA-6803233;R-HSA-6802926;R-HSA-6802925;R-HSA-6802922
R-HSA-6802946	Signaling by moderate kinase activity BRAF mutants	1	54	0.003790005614823133	0.10766724883115575	0.1244861709656806	4	7	5.687357816054598E-4	9606	Homo sapiens	POTEF		R-HSA-6802919;R-HSA-6802914;R-HSA-6803230;R-HSA-6802921
R-HSA-6802949	Signaling by RAS mutants	1	54	0.003790005614823133	0.10766724883115575	0.1244861709656806	4	8	6.499837504062399E-4	9606	Homo sapiens	POTEF		R-HSA-6803233;R-HSA-6802926;R-HSA-6802925;R-HSA-6802922
R-HSA-6802955	Paradoxical activation of RAF signaling by kinase inactive BRAF	1	55	0.0038601909039865244	0.10955133037322029	0.1244861709656806	4	7	5.687357816054598E-4	9606	Homo sapiens	POTEF		R-HSA-6802918;R-HSA-6803234;R-HSA-6802943;R-HSA-6802942
R-HSA-437239	Recycling pathway of L1	1	55	0.0038601909039865244	0.10955133037322029	0.1244861709656806	3	14	0.0011374715632109197	9606	Homo sapiens	POTEF		R-HSA-443779;R-HSA-445089;R-HSA-373736
R-HSA-3928665	EPH-ephrin mediated repulsion of cells	1	55	0.0038601909039865244	0.10955133037322029	0.1244861709656806	1	9	7.312317192070198E-4	9606	Homo sapiens	POTEF		R-HSA-3928654
R-HSA-157858	Gap junction trafficking and regulation	1	56	0.0039303761931499155	0.11143156617570515	0.1244861709656806	4	24	0.0019499512512187196	9606	Homo sapiens	POTEF		R-HSA-196017;R-HSA-190519;R-HSA-196026;R-HSA-190829
R-HSA-6799198	Complex I biogenesis	1	57	0.004000561482313307	0.11330796381828079	0.1244861709656806	3	13	0.0010562235944101398	9606	Homo sapiens	NDUFAF2		R-HSA-6800870;R-HSA-6799196;R-HSA-6799179
R-HSA-70268	Pyruvate metabolism	1	57	0.004000561482313307	0.11330796381828079	0.1244861709656806	2	15	0.0012187195320116997	9606	Homo sapiens	SLC16A3		R-HSA-373875;R-HSA-373867
R-HSA-8941858	Regulation of RUNX3 expression and activity	1	57	0.004000561482313307	0.11330796381828079	0.1244861709656806	1	9	7.312317192070198E-4	9606	Homo sapiens	B9D2		R-HSA-8937814
R-HSA-3371571	HSF1-dependent transactivation	1	59	0.00414093206064009	0.11704927487041183	0.1244861709656806	4	8	6.499837504062399E-4	9606	Homo sapiens	COL4A6		R-HSA-3371554;R-HSA-5082356;R-HSA-5082369;R-HSA-5082384
R-HSA-1221632	Meiotic synapsis	1	62	0.004351487928130264	0.12263264391425777	0.1244861709656806	6	6	4.874878128046799E-4	9606	Homo sapiens	REC8		R-HSA-912505;R-HSA-912408;R-HSA-912389;R-HSA-912470;R-HSA-912467;R-HSA-912450
R-HSA-168256	Immune System	9	2822	0.1980628860190904	0.12283981248027998	0.1244861709656806	23	1597	0.12975300617484564	9606	Homo sapiens	CLEC4C;TNFRSF6B;SLPI;PSPN;POTEF;B9D2;LBP;ICAM5		R-HSA-5672980;R-HSA-5672978;R-HSA-2029466;R-HSA-442592;R-HSA-1861595;R-HSA-6789615;R-HSA-199050;R-HSA-6800426;R-HSA-5621371;R-HSA-6798743;R-HSA-5672965;R-HSA-166038;R-HSA-8869683;R-HSA-169719;R-HSA-5675948;R-HSA-6798749;R-HSA-5672972;R-HSA-2029476;R-HSA-5672973;R-HSA-2197690;R-HSA-6798747;R-HSA-166015;R-HSA-2029473
R-HSA-422475	Axon guidance	3	584	0.04098820887142055	0.12336131608658962	0.1244861709656806	28	297	0.024130646733831654	9606	Homo sapiens	PSPN;COL4A6;POTEF		R-HSA-8854981;R-HSA-8855747;R-HSA-8853762;R-HSA-443779;R-HSA-8855617;R-HSA-8853774;R-HSA-8855564;R-HSA-8855508;R-HSA-8853734;R-HSA-8853793;R-HSA-8853792;R-HSA-445089;R-HSA-3928595;R-HSA-375151;R-HSA-392751;R-HSA-8855915;R-HSA-375144;R-HSA-373736;R-HSA-8853737;R-HSA-8853801;R-HSA-373739;R-HSA-8854899;R-HSA-3928654;R-HSA-8854897;R-HSA-8854908;R-HSA-8853755;R-HSA-8853753;R-HSA-8854905
R-HSA-5673001	RAF/MAP kinase cascade	2	290	0.020353733857383493	0.12405466408442134	0.1244861709656806	5	39	0.003168670783230419	9606	Homo sapiens	PSPN;POTEF		R-HSA-5672980;R-HSA-5672965;R-HSA-5672978;R-HSA-5672972;R-HSA-5672973
R-HSA-5674135	MAP2K and MAPK activation	1	63	0.004421673217293655	0.1244861709656806	0.1244861709656806	4	8	6.499837504062399E-4	9606	Homo sapiens	POTEF		R-HSA-5672980;R-HSA-5672978;R-HSA-5672972;R-HSA-5672973
R-HSA-5621480	Dectin-2 family	1	65	0.004562043795620438	0.1281818760214397	0.1281818760214397	1	12	9.749756256093598E-4	9606	Homo sapiens	CLEC4C		R-HSA-5621371
R-HSA-5684996	MAPK1/MAPK3 signaling	2	297	0.02084503088152723	0.12897052247134355	0.12897052247134355	5	46	0.003737406564835879	9606	Homo sapiens	PSPN;POTEF		R-HSA-5672980;R-HSA-5672965;R-HSA-5672978;R-HSA-5672972;R-HSA-5672973
R-HSA-421270	Cell-cell junction organization	1	67	0.004702414373947221	0.13186249871120437	0.13186249871120437	2	21	0.0017062073448163796	9606	Homo sapiens	POTEF		R-HSA-5692437;R-HSA-433725
R-HSA-2426168	Activation of gene expression by SREBF (SREBP)	1	70	0.004912970241437394	0.13735528326802848	0.13735528326802848	3	42	0.0034124146896327592	9606	Homo sapiens	HELZ2		R-HSA-1655848;R-HSA-1655850;R-HSA-1655826
R-HSA-186797	Signaling by PDGF	1	70	0.004912970241437394	0.13735528326802848	0.13735528326802848	1	28	0.0022749431264218393	9606	Homo sapiens	COL4A6		R-HSA-382054
R-HSA-9607240	FLT3 Signaling	2	311	0.02182762492981471	0.13894102588402313	0.13894102588402313	5	61	0.0049561260968475785	9606	Homo sapiens	PSPN;POTEF		R-HSA-5672980;R-HSA-5672965;R-HSA-5672978;R-HSA-5672972;R-HSA-5672973
R-HSA-6802952	Signaling by BRAF and RAF fusions	1	73	0.005123526108927569	0.14281446583395074	0.14281446583395074	4	5	4.062398440038999E-4	9606	Homo sapiens	POTEF		R-HSA-6802935;R-HSA-6802934;R-HSA-6802933;R-HSA-6802932
R-HSA-211981	Xenobiotics	1	75	0.005263896687254351	0.14643535118295492	0.14643535118295492	2	22	0.0017874553136171597	9606	Homo sapiens	CYP1A2		R-HSA-76373;R-HSA-76426
R-HSA-195258	RHO GTPase Effectors	2	326	0.02288040426726558	0.14981183822935373	0.14981183822935373	16	112	0.009099772505687357	9606	Homo sapiens	POTEF;B9D2		R-HSA-5665751;R-HSA-2029466;R-HSA-442592;R-HSA-5666160;R-HSA-5665809;R-HSA-5666001;R-HSA-5666129;R-HSA-5665982;R-HSA-5665659;R-HSA-5666169;R-HSA-5665767;R-HSA-2197690;R-HSA-5665802;R-HSA-203070;R-HSA-5626507;R-HSA-2029473
R-HSA-449147	Signaling by Interleukins	3	639	0.044848399775407076	0.14984357093598044	0.14984357093598044	1	490	0.03981150471238219	9606	Homo sapiens	B9D2;LBP		R-HSA-6789615
R-HSA-1445148	Translocation of SLC2A4 (GLUT4) to the plasma membrane	1	79	0.0055446378439079165	0.15363281791436	0.15363281791436	2	15	0.0012187195320116997	9606	Homo sapiens	POTEF		R-HSA-2316352;R-HSA-2316349
R-HSA-499943	Interconversion of nucleotide di- and triphosphates	1	81	0.0056850084222346995	0.15720951570803665	0.15720951570803665	2	33	0.002681182970425739	9606	Homo sapiens	AK8		R-HSA-110137;R-HSA-110138
R-HSA-170834	Signaling by TGF-beta Receptor Complex	1	85	0.005965749578888265	0.1643191295209011	0.1643191295209011	24	82	0.006662333441663958	9606	Homo sapiens	B9D2		R-HSA-170850;R-HSA-178178;R-HSA-2128994;R-HSA-2160931;R-HSA-2160932;R-HSA-2134532;R-HSA-2160935;R-HSA-178218;R-HSA-173483;R-HSA-173512;R-HSA-2127562;R-HSA-170861;R-HSA-178189;R-HSA-177107;R-HSA-170835;R-HSA-170868;R-HSA-2169046;R-HSA-2134519;R-HSA-170843;R-HSA-2179291;R-HSA-2169050;R-HSA-170846;R-HSA-2179293;R-HSA-170844
R-HSA-5683057	MAPK family signaling cascades	2	348	0.02442448062886019	0.16606425845477069	0.16606425845477069	5	86	0.0069873253168670785	9606	Homo sapiens	PSPN;POTEF		R-HSA-5672980;R-HSA-5672965;R-HSA-5672978;R-HSA-5672972;R-HSA-5672973
R-HSA-6802957	Oncogenic MAPK signaling	1	86	0.006035934868051656	0.16608745375015843	0.16608745375015843	20	34	0.0027624309392265192	9606	Homo sapiens	POTEF		R-HSA-6802919;R-HSA-6802918;R-HSA-6802914;R-HSA-6803234;R-HSA-6803233;R-HSA-6802912;R-HSA-6802926;R-HSA-6802925;R-HSA-6802922;R-HSA-6802921;R-HSA-6802935;R-HSA-6802934;R-HSA-6802933;R-HSA-6802932;R-HSA-6802911;R-HSA-6802943;R-HSA-6802910;R-HSA-6803230;R-HSA-6802942;R-HSA-6803227
R-HSA-1655829	Regulation of cholesterol biosynthesis by SREBP (SREBF)	1	86	0.006035934868051656	0.16608745375015843	0.16608745375015843	3	52	0.004224894377640559	9606	Homo sapiens	HELZ2		R-HSA-1655848;R-HSA-1655850;R-HSA-1655826
R-HSA-9018677	Biosynthesis of DHA-derived SPMs	1	89	0.00624649073554183	0.1713707508955804	0.1713707508955804	2	58	0.004712382190445239	9606	Homo sapiens	CYP1A2		R-HSA-9037761;R-HSA-9027043
R-HSA-1500620	Meiosis	1	92	0.006457046603032005	0.17662168434703007	0.17662168434703007	6	15	0.0012187195320116997	9606	Homo sapiens	REC8		R-HSA-912505;R-HSA-912408;R-HSA-912389;R-HSA-912470;R-HSA-912467;R-HSA-912450
R-HSA-141424	Amplification of signal from the kinetochores	1	94	0.006597417181358787	0.18010442140789196	0.18010442140789196	4	4	3.2499187520311994E-4	9606	Homo sapiens	B9D2		R-HSA-141409;R-HSA-141431;R-HSA-141422;R-HSA-141439
R-HSA-141444	Amplification of signal from unattached kinetochores via a MAD2 inhibitory signal	1	94	0.006597417181358787	0.18010442140789196	0.18010442140789196	4	4	3.2499187520311994E-4	9606	Homo sapiens	B9D2		R-HSA-141409;R-HSA-141431;R-HSA-141422;R-HSA-141439
R-HSA-446728	Cell junction organization	1	94	0.006597417181358787	0.18010442140789196	0.18010442140789196	3	37	0.0030061748456288594	9606	Homo sapiens	POTEF		R-HSA-5692437;R-HSA-433725;R-HSA-430347
R-HSA-8876198	RAB GEFs exchange GTP for GDP on RABs	1	94	0.006597417181358787	0.18010442140789196	0.18010442140789196	1	21	0.0017062073448163796	9606	Homo sapiens	RINL		R-HSA-8875320
R-HSA-5689603	UCH proteinases	1	98	0.006878158338012353	0.18702722488904	0.18702722488904	1	11	8.937276568085798E-4	9606	Homo sapiens	B9D2		R-HSA-2179291
R-HSA-71406	Pyruvate metabolism and Citric Acid (TCA) cycle	1	98	0.006878158338012353	0.18702722488904	0.18702722488904	2	36	0.0029249268768280793	9606	Homo sapiens	SLC16A3		R-HSA-373875;R-HSA-373867
R-HSA-5620912	Anchoring of the basal body to the plasma membrane	1	99	0.006948343627175744	0.1887490769937208	0.1887490769937208	3	9	7.312317192070198E-4	9606	Homo sapiens	B9D2		R-HSA-5626681;R-HSA-5617816;R-HSA-5638009
R-HSA-2682334	EPH-Ephrin signaling	1	101	0.007088714205502527	0.19218221161522364	0.19218221161522364	2	56	0.004549886252843679	9606	Homo sapiens	POTEF		R-HSA-3928654;R-HSA-3928595
R-HSA-400253	Circadian Clock	1	104	0.0072992700729927005	0.1973055939306505	0.1973055939306505	3	59	0.004793630159246019	9606	Homo sapiens	HELZ2		R-HSA-879724;R-HSA-1368065;R-HSA-1801587
R-HSA-5668541	TNFR2 non-canonical NF-kB pathway	1	104	0.0072992700729927005	0.1973055939306505	0.1973055939306505	1	43	0.0034936626584335393	9606	Homo sapiens	TNFRSF6B		R-HSA-5675948
R-HSA-69618	Mitotic Spindle Checkpoint	1	110	0.007720381807973049	0.20745829273990746	0.20745829273990746	4	7	5.687357816054598E-4	9606	Homo sapiens	B9D2		R-HSA-141409;R-HSA-141431;R-HSA-141422;R-HSA-141439
R-HSA-3371453	Regulation of HSF1-mediated heat shock response	1	113	0.007930937675463223	0.21248798027360993	0.21248798027360993	2	14	0.0011374715632109197	9606	Homo sapiens	COL4A6		R-HSA-3371467;R-HSA-3371518
R-HSA-192823	Viral mRNA Translation	1	114	0.008001122964626614	0.2141576754389477	0.2141576754389477	1	2	1.6249593760155997E-4	9606	Homo sapiens	NA		R-HSA-192841
R-HSA-9006936	Signaling by TGF-beta family members	1	114	0.008001122964626614	0.2141576754389477	0.2141576754389477	24	107	0.008693532661683458	9606	Homo sapiens	B9D2		R-HSA-170850;R-HSA-178178;R-HSA-2128994;R-HSA-2160931;R-HSA-2160932;R-HSA-2134532;R-HSA-2160935;R-HSA-178218;R-HSA-173483;R-HSA-173512;R-HSA-2127562;R-HSA-170861;R-HSA-178189;R-HSA-177107;R-HSA-170835;R-HSA-170868;R-HSA-2169046;R-HSA-2134519;R-HSA-170843;R-HSA-2179291;R-HSA-2169050;R-HSA-170846;R-HSA-2179293;R-HSA-170844
R-HSA-611105	Respiratory electron transport	1	115	0.008071308253790006	0.2158239482526383	0.2158239482526383	3	19	0.0015437114072148197	9606	Homo sapiens	NDUFAF2		R-HSA-6800870;R-HSA-6799196;R-HSA-6799179
R-HSA-8878159	Transcriptional regulation by RUNX3	1	118	0.00828186412128018	0.22080230025260472	0.22080230025260472	3	47	0.003818654533636659	9606	Homo sapiens	B9D2		R-HSA-8878117;R-HSA-8951966;R-HSA-8937814
R-HSA-8978868	Fatty acid metabolism	2	429	0.030109489051094892	0.2281427352743367	0.2281427352743367	6	217	0.017630809229769256	9606	Homo sapiens	CYP1A2;PTGR1		R-HSA-2161890;R-HSA-2161795;R-HSA-2161940;R-HSA-2161814;R-HSA-2161899;R-HSA-2161567
R-HSA-1474165	Reproduction	1	123	0.008632790567097136	0.2290317361947285	0.2290317361947285	6	24	0.0019499512512187196	9606	Homo sapiens	REC8		R-HSA-912505;R-HSA-912408;R-HSA-912389;R-HSA-912470;R-HSA-912467;R-HSA-912450
R-HSA-5610787	Hedgehog 'off' state	1	124	0.008702975856260528	0.23066751109751837	0.23066751109751837	2	32	0.0025999350016249595	9606	Homo sapiens	FUZ		R-HSA-5610767;R-HSA-5610766
R-HSA-4420097	VEGFA-VEGFR2 Pathway	1	126	0.00884334643458731	0.2339290019567507	0.2339290019567507	1	77	0.0062560935976600585	9606	Homo sapiens	POTEF		R-HSA-5218916
R-HSA-9007101	Rab regulation of trafficking	1	129	0.009053902302077485	0.2387961903664182	0.2387961903664182	1	35	0.0028436789080272993	9606	Homo sapiens	RINL		R-HSA-8875320
R-HSA-373760	L1CAM interactions	1	130	0.009124087591240875	0.24041193350968892	0.24041193350968892	5	54	0.0043873903152421186	9606	Homo sapiens	POTEF		R-HSA-443779;R-HSA-445089;R-HSA-392751;R-HSA-373736;R-HSA-373739
R-HSA-1500931	Cell-Cell communication	1	133	0.00933464345873105	0.24523929610642903	0.24523929610642903	3	60	0.004874878128046799	9606	Homo sapiens	POTEF		R-HSA-5692437;R-HSA-433725;R-HSA-430347
R-HSA-2500257	Resolution of Sister Chromatid Cohesion	1	134	0.009404828747894441	0.24684181655025028	0.24684181655025028	4	8	6.499837504062399E-4	9606	Homo sapiens	B9D2		R-HSA-2484822;R-HSA-1638803;R-HSA-2468287;R-HSA-1638821
R-HSA-3371556	Cellular response to heat stress	1	135	0.009475014037057833	0.24844104767984998	0.24844104767984998	7	29	0.0023561910952226194	9606	Homo sapiens	COL4A6		R-HSA-3371554;R-HSA-4793819;R-HSA-3371467;R-HSA-5082356;R-HSA-5082369;R-HSA-5082384;R-HSA-3371518
R-HSA-194138	Signaling by VEGF	1	135	0.009475014037057833	0.24844104767984998	0.24844104767984998	1	83	0.006743581410464739	9606	Homo sapiens	POTEF		R-HSA-5218916
R-HSA-194315	Signaling by Rho GTPases	2	457	0.03207467714766985	0.25009147960613565	0.25009147960613565	16	117	0.009506012349691258	9606	Homo sapiens	POTEF;B9D2		R-HSA-5665751;R-HSA-2029466;R-HSA-442592;R-HSA-5666160;R-HSA-5665809;R-HSA-5666001;R-HSA-5666129;R-HSA-5665982;R-HSA-5665659;R-HSA-5666169;R-HSA-5665767;R-HSA-2197690;R-HSA-5665802;R-HSA-203070;R-HSA-5626507;R-HSA-2029473
R-HSA-114608	Platelet degranulation	1	137	0.009615384615384616	0.2516296680609297	0.2516296680609297	1	11	8.937276568085798E-4	9606	Homo sapiens	B9D2		R-HSA-481007
R-HSA-76005	Response to elevated platelet cytosolic Ca2+	1	144	0.010106681639528355	0.26268718028181426	0.26268718028181426	1	14	0.0011374715632109197	9606	Homo sapiens	B9D2		R-HSA-481007
R-HSA-166016	Toll Like Receptor 4 (TLR4) Cascade	1	144	0.010106681639528355	0.26268718028181426	0.26268718028181426	3	95	0.007718557036074098	9606	Homo sapiens	LBP		R-HSA-166038;R-HSA-169719;R-HSA-166015
R-HSA-163200	Respiratory electron transport, ATP synthesis by chemiosmotic coupling, and heat production by uncoupling proteins.	1	146	0.010247052217855138	0.26581735099375803	0.26581735099375803	3	29	0.0023561910952226194	9606	Homo sapiens	NDUFAF2		R-HSA-6800870;R-HSA-6799196;R-HSA-6799179
R-HSA-6798695	Neutrophil degranulation	2	480	0.033688938798427846	0.26819785070252933	0.26819785070252933	4	10	8.124796880077998E-4	9606	Homo sapiens	CLEC4C;SLPI		R-HSA-6798743;R-HSA-6798749;R-HSA-6798747;R-HSA-6800426
R-HSA-5663202	Diseases of signal transduction	2	484	0.03396967995508141	0.2713501338927806	0.2713501338927806	25	289	0.023480662983425413	9606	Homo sapiens	POTEF;B9D2		R-HSA-6802919;R-HSA-6802918;R-HSA-6802914;R-HSA-6803234;R-HSA-6803233;R-HSA-6802912;R-HSA-6802926;R-HSA-3656382;R-HSA-6802925;R-HSA-6802922;R-HSA-6802921;R-HSA-6802935;R-HSA-6802934;R-HSA-6802933;R-HSA-6802932;R-HSA-6802943;R-HSA-6802942;R-HSA-3645780;R-HSA-3642203;R-HSA-6802911;R-HSA-3304394;R-HSA-6802910;R-HSA-6803230;R-HSA-6803227;R-HSA-3656523
R-HSA-2029482	Regulation of actin dynamics for phagocytic cup formation	1	158	0.011089275687815833	0.2843303508089604	0.2843303508089604	6	24	0.0019499512512187196	9606	Homo sapiens	POTEF		R-HSA-2029466;R-HSA-442592;R-HSA-1861595;R-HSA-2029476;R-HSA-2197690;R-HSA-2029473
R-HSA-8856828	Clathrin-mediated endocytosis	1	161	0.011299831555306008	0.28888761194916723	0.28888761194916723	11	34	0.0027624309392265192	9606	Homo sapiens	POTEF		R-HSA-8868230;R-HSA-8868661;R-HSA-8868660;R-HSA-8868659;R-HSA-8868658;R-HSA-8869438;R-HSA-8868236;R-HSA-8868651;R-HSA-8871194;R-HSA-8871193;R-HSA-8868648
R-HSA-425366	Transport of bile salts and organic acids, metal ions and amine compounds	1	165	0.011580572711959574	0.2949203424664625	0.2949203424664625	1	67	0.005443613909652259	9606	Homo sapiens	SLC16A3		R-HSA-433698
R-HSA-5358351	Signaling by Hedgehog	1	168	0.011791128579449747	0.29941239315771084	0.29941239315771084	2	82	0.006662333441663958	9606	Homo sapiens	FUZ		R-HSA-5610767;R-HSA-5610766
R-HSA-168249	Innate Immune System	4	1328	0.09320606400898372	0.3047488097931852	0.3047488097931852	15	696	0.056548586285342865	9606	Homo sapiens	CLEC4C;SLPI;POTEF;LBP		R-HSA-2029466;R-HSA-442592;R-HSA-1861595;R-HSA-6800426;R-HSA-5621371;R-HSA-6798743;R-HSA-166038;R-HSA-8869683;R-HSA-169719;R-HSA-6798749;R-HSA-2029476;R-HSA-2197690;R-HSA-6798747;R-HSA-166015;R-HSA-2029473
R-HSA-1989781	PPARA activates gene expression	1	174	0.012212240314430096	0.3083136470472342	0.3083136470472342	41	41	0.003331166720831979	9606	Homo sapiens	HELZ2		R-HSA-1655826;R-HSA-1989778;R-HSA-1989779;R-HSA-560517;R-HSA-1989776;R-HSA-1989777;R-HSA-1989774;R-HSA-560473;R-HSA-1989775;R-HSA-1989772;R-HSA-1989773;R-HSA-1989770;R-HSA-1368065;R-HSA-1989771;R-HSA-1989768;R-HSA-1989767;R-HSA-1989764;R-HSA-1989765;R-HSA-1989762;R-HSA-1989760;R-HSA-1989761;R-HSA-1989758;R-HSA-1989759;R-HSA-879724;R-HSA-1989756;R-HSA-1989757;R-HSA-1989754;R-HSA-1989755;R-HSA-1989…
R-HSA-168273	Influenza Viral RNA Transcription and Replication	1	175	0.012282425603593487	0.30978652086262326	0.30978652086262326	1	14	0.0011374715632109197	9606	Homo sapiens	NA		R-HSA-192841
R-HSA-400206	Regulation of lipid metabolism by Peroxisome proliferator-activated receptor alpha (PPARalpha)	1	176	0.012352610892756879	0.31125636267623324	0.31125636267623324	42	44	0.0035749106272343193	9606	Homo sapiens	HELZ2		R-HSA-400143;R-HSA-1655826;R-HSA-1989778;R-HSA-1989779;R-HSA-560517;R-HSA-1989776;R-HSA-1989777;R-HSA-1989774;R-HSA-560473;R-HSA-1989775;R-HSA-1989772;R-HSA-1989773;R-HSA-1989770;R-HSA-1368065;R-HSA-1989771;R-HSA-1989768;R-HSA-1989767;R-HSA-1989764;R-HSA-1989765;R-HSA-1989762;R-HSA-1989760;R-HSA-1989761;R-HSA-1989758;R-HSA-1989759;R-HSA-879724;R-HSA-1989756;R-HSA-1989757;R-HSA-1989754;R-HSA-19897…
R-HSA-5663205	Infectious disease	2	540	0.03790005614823133	0.31542827835148124	0.31542827835148124	19	329	0.026730581735456612	9606	Homo sapiens	NA;B9D2		R-HSA-168865;R-HSA-168870;R-HSA-168871;R-HSA-168324;R-HSA-168869;R-HSA-168299;R-HSA-192841;R-HSA-195726;R-HSA-168306;R-HSA-195730;R-HSA-168272;R-HSA-195926;R-HSA-195734;R-HSA-169847;R-HSA-168312;R-HSA-168313;R-HSA-169919;R-HSA-168860;R-HSA-168285
R-HSA-168898	Toll-like Receptor Cascades	1	184	0.01291409320606401	0.3229066659121713	0.3229066659121713	4	182	0.014787130321741957	9606	Homo sapiens	LBP		R-HSA-166038;R-HSA-8869683;R-HSA-169719;R-HSA-166015
R-HSA-211897	Cytochrome P450 - arranged by substrate type	1	185	0.012984278495227401	0.32434948953235077	0.32434948953235077	2	61	0.0049561260968475785	9606	Homo sapiens	CYP1A2		R-HSA-76373;R-HSA-76426
R-HSA-9006934	Signaling by Receptor Tyrosine Kinases	2	553	0.03881246490735542	0.32561260317545837	0.32561260317545837	2	654	0.05313617159571011	9606	Homo sapiens	COL4A6;POTEF		R-HSA-382054;R-HSA-5218916
R-HSA-168255	Influenza Life Cycle	1	188	0.013194834362717574	0.3286601505216614	0.3286601505216614	18	51	0.004143646408839779	9606	Homo sapiens	NA		R-HSA-168870;R-HSA-168871;R-HSA-168324;R-HSA-168869;R-HSA-168299;R-HSA-192841;R-HSA-195726;R-HSA-168306;R-HSA-195730;R-HSA-168272;R-HSA-195926;R-HSA-195734;R-HSA-169847;R-HSA-168312;R-HSA-168313;R-HSA-169919;R-HSA-168860;R-HSA-168285
R-HSA-2029480	Fcgamma receptor (FCGR) dependent phagocytosis	1	193	0.013545760808534531	0.33578557263985165	0.33578557263985165	6	42	0.0034124146896327592	9606	Homo sapiens	POTEF		R-HSA-2029466;R-HSA-442592;R-HSA-1861595;R-HSA-2029476;R-HSA-2197690;R-HSA-2029473
R-HSA-2467813	Separation of Sister Chromatids	1	194	0.013615946097697923	0.33720185788604895	0.33720185788604895	2	8	6.499837504062399E-4	9606	Homo sapiens	B9D2		R-HSA-2467809;R-HSA-2467811
R-HSA-5621481	C-type lectin receptors (CLRs)	1	203	0.014247613700168445	0.3498177449006966	0.3498177449006966	1	68	0.0055248618784530384	9606	Homo sapiens	CLEC4C		R-HSA-5621371
R-HSA-68877	Mitotic Prometaphase	1	207	0.01452835485682201	0.3553500003354567	0.3553500003354567	5	16	0.0012999675008124798	9606	Homo sapiens	B9D2		R-HSA-2484822;R-HSA-375302;R-HSA-1638803;R-HSA-2468287;R-HSA-1638821
R-HSA-68882	Mitotic Anaphase	1	208	0.014598540145985401	0.3567259380572213	0.3567259380572213	2	11	8.937276568085798E-4	9606	Homo sapiens	B9D2		R-HSA-2467809;R-HSA-2467811
R-HSA-5617833	Cilium Assembly	1	208	0.014598540145985401	0.3567259380572213	0.3567259380572213	3	50	0.004062398440038999	9606	Homo sapiens	B9D2		R-HSA-5626681;R-HSA-5617816;R-HSA-5638009
R-HSA-2555396	Mitotic Metaphase and Anaphase	1	211	0.014809096013475576	0.36083673921736037	0.36083673921736037	2	12	9.749756256093598E-4	9606	Homo sapiens	B9D2		R-HSA-2467809;R-HSA-2467811
R-HSA-212436	Generic Transcription Pathway	4	1525	0.10703256597417181	0.40243235314053605	0.40243235314053605	4	811	0.06589210269743256	9606	Homo sapiens	B9D2;ZNF215;ZNF688		R-HSA-8878117;R-HSA-8951966;R-HSA-975040;R-HSA-8937814
R-HSA-199991	Membrane Trafficking	2	665	0.04667321729365525	0.4115215883607568	0.4115215883607568	18	218	0.017712057198570035	9606	Homo sapiens	RINL;POTEF		R-HSA-8868230;R-HSA-2316352;R-HSA-8868236;R-HSA-8868651;R-HSA-190829;R-HSA-8868648;R-HSA-8868661;R-HSA-196017;R-HSA-8868660;R-HSA-8868659;R-HSA-190519;R-HSA-8868658;R-HSA-196026;R-HSA-8869438;R-HSA-8871194;R-HSA-2316349;R-HSA-8871193;R-HSA-8875320
R-HSA-15869	Metabolism of nucleotides	1	254	0.017827063447501405	0.41703981595341044	0.41703981595341044	2	135	0.010968475788105298	9606	Homo sapiens	AK8		R-HSA-110137;R-HSA-110138
R-HSA-156580	Phase II - Conjugation of compounds	1	258	0.01810780460415497	0.4220180963125608	0.4220180963125608	1	72	0.005849853753656159	9606	Homo sapiens	CYP1A2		R-HSA-76386
R-HSA-1640170	Cell Cycle	2	682	0.0478663672094329	0.42416736697153634	0.42416736697153634	17	410	0.033311667208319795	9606	Homo sapiens	B9D2;REC8		R-HSA-141409;R-HSA-375302;R-HSA-2467809;R-HSA-2467811;R-HSA-912389;R-HSA-1638803;R-HSA-141422;R-HSA-912450;R-HSA-2484822;R-HSA-912505;R-HSA-912408;R-HSA-141431;R-HSA-2468287;R-HSA-912470;R-HSA-1638821;R-HSA-141439;R-HSA-912467
R-HSA-69620	Cell Cycle Checkpoints	1	279	0.019581695676586186	0.44748722144889186	0.44748722144889186	4	56	0.004549886252843679	9606	Homo sapiens	B9D2		R-HSA-141409;R-HSA-141431;R-HSA-141422;R-HSA-141439
R-HSA-5688426	Deubiquitination	1	288	0.02021336327905671	0.45806730249296423	0.45806730249296423	1	77	0.0062560935976600585	9606	Homo sapiens	B9D2		R-HSA-2179291
R-HSA-76002	Platelet activation, signaling and aggregation	1	293	0.020564289724873668	0.4638602208818846	0.4638602208818846	1	114	0.009262268443288918	9606	Homo sapiens	B9D2		R-HSA-481007
R-HSA-211945	Phase I - Functionalization of compounds	1	298	0.02091521617069062	0.46959325936298246	0.46959325936298246	2	98	0.007962300942476437	9606	Homo sapiens	CYP1A2		R-HSA-76373;R-HSA-76426
R-HSA-73857	RNA Polymerase II Transcription	4	1664	0.11678832116788321	0.47085177977925174	0.47085177977925174	4	872	0.07084822879428014	9606	Homo sapiens	B9D2;ZNF215;ZNF688		R-HSA-8878117;R-HSA-8951966;R-HSA-975040;R-HSA-8937814
R-HSA-198933	Immunoregulatory interactions between a Lymphoid and a non-Lymphoid cell	1	316	0.022178551375631666	0.4897455746927686	0.4897455746927686	1	43	0.0034936626584335393	9606	Homo sapiens	ICAM5		R-HSA-199050
R-HSA-8957322	Metabolism of steroids	1	322	0.022599663110612015	0.4962970068947087	0.4962970068947087	3	235	0.019093272668183295	9606	Homo sapiens	HELZ2		R-HSA-1655848;R-HSA-1655850;R-HSA-1655826
R-HSA-109582	Hemostasis	2	821	0.0576221224031443	0.5222419260916836	0.5222419260916836	3	327	0.026568085797855055	9606	Homo sapiens	B9D2;SLC16A3		R-HSA-481007;R-HSA-8870732;R-HSA-204392
R-HSA-5653656	Vesicle-mediated transport	2	824	0.05783267827063447	0.5242427653819178	0.5242427653819178	18	251	0.020393240168995776	9606	Homo sapiens	RINL;POTEF		R-HSA-8868230;R-HSA-2316352;R-HSA-8868236;R-HSA-8868651;R-HSA-190829;R-HSA-8868648;R-HSA-8868661;R-HSA-196017;R-HSA-8868660;R-HSA-8868659;R-HSA-190519;R-HSA-8868658;R-HSA-196026;R-HSA-8869438;R-HSA-8871194;R-HSA-2316349;R-HSA-8871193;R-HSA-8875320
R-HSA-74160	Gene expression (Transcription)	4	1822	0.12787759685569905	0.5455885542052779	0.5455885542052779	4	983	0.07986675333116672	9606	Homo sapiens	B9D2;ZNF215;ZNF688		R-HSA-8878117;R-HSA-8951966;R-HSA-975040;R-HSA-8937814
R-HSA-162582	Signal Transduction	7	3303	0.23182201010668163	0.5627040416762311	0.5627040416762311	50	2300	0.18687032824179395	9606	Homo sapiens	PSPN;COL4A6;OR11A1;FUZ;POTEF;B9D2		R-HSA-178178;R-HSA-5665751;R-HSA-2160931;R-HSA-2029466;R-HSA-2160932;R-HSA-5666001;R-HSA-5666129;R-HSA-2160935;R-HSA-178189;R-HSA-2197690;R-HSA-2134532;R-HSA-5666160;R-HSA-178218;R-HSA-173483;R-HSA-5218916;R-HSA-5665659;R-HSA-5666169;R-HSA-5665767;R-HSA-381750;R-HSA-203070;R-HSA-2029473;R-HSA-5672980;R-HSA-2128994;R-HSA-5672978;R-HSA-5665809;R-HSA-173512;R-HSA-177107;R-HSA-170835;R-HSA-5672965;R-…
R-HSA-68886	M Phase	1	390	0.02737226277372263	0.5650898771874475	0.5650898771874475	7	66	0.005362365940851478	9606	Homo sapiens	B9D2		R-HSA-2484822;R-HSA-375302;R-HSA-2467809;R-HSA-2467811;R-HSA-1638803;R-HSA-2468287;R-HSA-1638821
R-HSA-425407	SLC-mediated transmembrane transport	1	419	0.029407636159460977	0.5915808425087177	0.5915808425087177	1	191	0.015518362040948976	9606	Homo sapiens	SLC16A3		R-HSA-433698
R-HSA-556833	Metabolism of lipids	3	1445	0.1014177428411005	0.5986185026271319	0.5986185026271319	51	943	0.07661683457913553	9606	Homo sapiens	HELZ2;CYP1A2;PTGR1		R-HSA-400143;R-HSA-1655826;R-HSA-1989778;R-HSA-1989779;R-HSA-560517;R-HSA-1989776;R-HSA-1989777;R-HSA-1989774;R-HSA-1989775;R-HSA-1989772;R-HSA-1989773;R-HSA-2161844;R-HSA-1989770;R-HSA-1368065;R-HSA-1989771;R-HSA-1989768;R-HSA-1989767;R-HSA-1989764;R-HSA-1989765;R-HSA-1989762;R-HSA-1989760;R-HSA-1989761;R-HSA-2161795;R-HSA-1655848;R-HSA-1655850;R-HSA-2161940;R-HSA-1592238;R-HSA-2161814;R-HSA-216…
R-HSA-381753	Olfactory Signaling Pathway	1	432	0.030320044918585063	0.6029432868793664	0.6029432868793664	1	2	1.6249593760155997E-4	9606	Homo sapiens	OR11A1		R-HSA-381750
R-HSA-1643685	Disease	3	1552	0.10892756878158338	0.6489628147873747	0.6489628147873747	44	961	0.07807929801754956	9606	Homo sapiens	NA;POTEF;B9D2		R-HSA-6802919;R-HSA-6802918;R-HSA-6802914;R-HSA-6803234;R-HSA-168324;R-HSA-6803233;R-HSA-6802912;R-HSA-6802926;R-HSA-3656382;R-HSA-6802925;R-HSA-192841;R-HSA-195726;R-HSA-6802922;R-HSA-6802921;R-HSA-195730;R-HSA-6802935;R-HSA-6802934;R-HSA-168272;R-HSA-6802933;R-HSA-6802932;R-HSA-195926;R-HSA-195734;R-HSA-6802943;R-HSA-6802942;R-HSA-168860;R-HSA-168285;R-HSA-168865;R-HSA-3645780;R-HSA-168870;R-HS…
R-HSA-211859	Biological oxidations	1	545	0.038250982594048286	0.689649436582781	0.689649436582781	6	188	0.015274618134546636	9606	Homo sapiens	CYP1A2		R-HSA-76386;R-HSA-76373;R-HSA-5423672;R-HSA-76426;R-HSA-156526;R-HSA-5423678
R-HSA-2262752	Cellular responses to stress	1	568	0.03986524424480629	0.7049023657350479	0.7049023657350479	7	197	0.016005849853753657	9606	Homo sapiens	COL4A6		R-HSA-3371554;R-HSA-4793819;R-HSA-3371467;R-HSA-5082356;R-HSA-5082369;R-HSA-5082384;R-HSA-3371518
R-HSA-69278	Cell Cycle, Mitotic	1	570	0.04000561482313307	0.706193913605927	0.706193913605927	7	322	0.026161845953851154	9606	Homo sapiens	B9D2		R-HSA-2484822;R-HSA-375302;R-HSA-2467809;R-HSA-2467811;R-HSA-1638803;R-HSA-2468287;R-HSA-1638821
R-HSA-8953897	Cellular responses to external stimuli	1	586	0.041128579449747335	0.7163314189326528	0.7163314189326528	7	228	0.018524536886577837	9606	Homo sapiens	COL4A6		R-HSA-3371554;R-HSA-4793819;R-HSA-3371467;R-HSA-5082356;R-HSA-5082369;R-HSA-5082384;R-HSA-3371518
R-HSA-418555	G alpha (s) signalling events	1	605	0.04246209994385177	0.7279309248579915	0.7279309248579915	1	18	0.0014624634384140397	9606	Homo sapiens	OR11A1		R-HSA-381750
R-HSA-1430728	Metabolism	6	3636	0.25519371139809094	0.8149699766950047	0.8149699766950047	64	2219	0.18028924276893077	9606	Homo sapiens	HELZ2;CYP1A2;NDUFAF2;PTGR1;SLC16A3;AK8		R-HSA-6800870;R-HSA-400143;R-HSA-1655826;R-HSA-76426;R-HSA-1989778;R-HSA-1989779;R-HSA-560517;R-HSA-1989776;R-HSA-1989777;R-HSA-1989774;R-HSA-1989775;R-HSA-1989772;R-HSA-1989773;R-HSA-2161844;R-HSA-1989770;R-HSA-1368065;R-HSA-1989771;R-HSA-1989768;R-HSA-1989767;R-HSA-1989764;R-HSA-1989765;R-HSA-1989762;R-HSA-1989760;R-HSA-1989761;R-HSA-2161795;R-HSA-6799179;R-HSA-1655848;R-HSA-1655850;R-HSA-21619…
R-HSA-382551	Transport of small molecules	1	965	0.06772880404267266	0.8780257979370545	0.8780257979370545	1	438	0.035586610334741635	9606	Homo sapiens	SLC16A3		R-HSA-433698
R-HSA-1280218	Adaptive Immune System	1	999	0.07011510387422797	0.8870527115550642	0.8870527115550642	1	261	0.021205719857003574	9606	Homo sapiens	ICAM5		R-HSA-199050
R-HSA-388396	GPCR downstream signalling	1	1358	0.09531162268388546	0.9504583659539654	0.9504583659539654	1	257	0.020880727981800455	9606	Homo sapiens	OR11A1		R-HSA-381750
R-HSA-372790	Signaling by GPCR	1	1484	0.10415496911847277	0.9631033724765504	0.9631033724765504	1	436	0.03542411439714007	9606	Homo sapiens	OR11A1		R-HSA-381750
R-HSA-597592	Post-translational protein modification	1	1592	0.11173498034811903	0.9714058763445996	0.9714058763445996	1	524	0.04257393565160871	9606	Homo sapiens	B9D2		R-HSA-2179291
R-HSA-392499	Metabolism of proteins	1	2354	0.16521617069062325	0.9955616573137765	0.9955616573137765	1	890	0.07231069223269418	9606	Homo sapiens	B9D2		R-HSA-2179291
