# Supplementary material for: Multiset sparse partial least squares path modeling for high dimensional omics data analysis
Source: BMC Bioinformatics. 2020 Jan 9;21:9. doi: 10.1186/s12859-019-3286-3 (PMC6953292; doi:10.1186/s12859-019-3286-3)
Supplement: Supplementary file 3 — Additional file 3 Supplementary OMIM Gene Map Retrieval results of the Marfan data, obtained from OMIM in xls file format. [file 12859_2019_3286_MOESM3_ESM.xlsx]

## Sheet: Sheet
Gene Map Search - 'AKAP4_x000D_
ANXA2P3_x000D_
NA_x000D_
PGGHG_x000D_
B9D2_x000D_
CCDC9B_x000D_
LINC00469_x000D_
PERM1_x000D_
AK8_x000D_
CALHM1_x000D_
CHTF18_x000D_
CLEC4C_x000D_
COL4A6_x000D_
FAM226B_x000D_
CYP1A2_x000D_
NA_x000D_
FKRP_x000D_
FUZ_x000D_
GTF2IRD1_x000D_
HIGD1B_x000D_
ICAM5_x000D_
JPH3_x000D_
LBP_x000D_
NA_x000D_
DNAAF1_x000D_
LINC01711_x000D_
MT1DP_x000D_
MT1L_x000D_
NDUFAF2_x000D_
OR11A1_x000D_
PEX11G_x000D_
PIF1_x000D_
PIN4_x000D_
POTEF_x000D_
HELZ2_x000D_
PSPN_x000D_
PTGR1_x000D_
REC8_x000D_
RINL_x000D_
ROM1_x000D_
SLC16A3_x000D_
SLPI_x000D_
SNORA71E_x000D_
SPATA2L_x000D_
TMEM179_x000D_
TNFRSF6B_x000D_
NA_x000D_
UBQLNL_x000D_
NA_x000D_
ZNF215_x000D_
ZNF574_x000D_
ZNF688 (Search in: Entries with: Clinical synopsis, Phenotype, Genemap; Retrieve: gene map)'
Downloaded:	Oct 07, 2019
Copyright (c) 1966-2019 Johns Hopkins University OMIM, data are provided for research purposes only.
Cytogenetic location	Genomic coordinates (From NCBI/GRCh38)	Gene/Locus	Gene/Locus name	Gene/Locus MIM number	Comments	Phenotype	Phenotype MIM number	Inheritance	Pheno map key	Mouse Gene (from MGI)
1p36.13	1:16043781-16057325	CLCNKB	Chloride channel, kidney, B	602023	unequal crossingover with CLCNKA	Bartter syndrome, type 3	607364	Autosomal recessive	3	Clcnka
1p36.13	1:16043781-16057325	CLCNKB	Chloride channel, kidney, B	602023	unequal crossingover with CLCNKA	Bartter syndrome, type 4b, digenic	613090	Digenic recessive	3	Clcnka
1p36.12	1:21217249-21345503	ECE1	Endothelin converting enzyme 1	600423	mutation identified in 1 HCAD patient	?Hirschsprung disease, cardiac defects, and autonomic dysfunction	613870	Autosomal dominant	3	Ece1
1p36.12	1:21217249-21345503	ECE1	Endothelin converting enzyme 1	600423	mutation identified in 1 HCAD patient	{Hypertension, essential, susceptibility to}	145500	Multifactorial	3	Ece1
1p36.11	1:27098808-27155124	SLC9A1, NHE1, APNH, LIKNS	Solute carrier family 9 (sodium/hydrogen exchanger), member 1 (antiporter, Na+/H+, amiloride sensitive)	107310	mutation identified in 1 LIKNS family	?Lichtenstein-Knorr syndrome	616291	Autosomal recessive	3	Slc9a1
1p34.2	1:42925374-42958867	SLC2A1, GLUT1, HTLVR, DYT18, PED, GLUT1DS, EIG12, DYT9, SDCHCN	Solute carrier family 2 (facilitated glucose transporter), member 1	138140	probably in 1p33	Dystonia 9	601042	Autosomal dominant	3	Slc2a1
1p34.2	1:42925374-42958867	SLC2A1, GLUT1, HTLVR, DYT18, PED, GLUT1DS, EIG12, DYT9, SDCHCN	Solute carrier family 2 (facilitated glucose transporter), member 1	138140	probably in 1p33	GLUT1 deficiency syndrome 1, infantile onset, severe	606777	Autosomal dominant; Autosomal recessive	3	Slc2a1
1p34.2	1:42925374-42958867	SLC2A1, GLUT1, HTLVR, DYT18, PED, GLUT1DS, EIG12, DYT9, SDCHCN	Solute carrier family 2 (facilitated glucose transporter), member 1	138140	probably in 1p33	GLUT1 deficiency syndrome 2, childhood onset	612126	Autosomal dominant	3	Slc2a1
1p34.2	1:42925374-42958867	SLC2A1, GLUT1, HTLVR, DYT18, PED, GLUT1DS, EIG12, DYT9, SDCHCN	Solute carrier family 2 (facilitated glucose transporter), member 1	138140	probably in 1p33	Stomatin-deficient cryohydrocytosis with neurologic defects	608885	Autosomal dominant	3	Slc2a1
1p34.2	1:42925374-42958867	SLC2A1, GLUT1, HTLVR, DYT18, PED, GLUT1DS, EIG12, DYT9, SDCHCN	Solute carrier family 2 (facilitated glucose transporter), member 1	138140	probably in 1p33	{Epilepsy, idiopathic generalized, susceptibility to, 12}	614847	Autosomal dominant	3	Slc2a1
1p34.1	1:43996482-44031461	SLC6A9, GLYT1, GCENSG	Solute carrier family 6 (neurotransmitter transporter, glycine), member 9	601019		Glycine encephalopathy with normal serum glycine	617301	Autosomal recessive	3	Slc6a9
1p34.1	1:45012253-45015574	UROD	Uroporphyrinogen decarboxylase	613521		Porphyria cutanea tarda	176100	Autosomal dominant; Autosomal recessive	3	Urod
1p34.1	1:45012253-45015574	UROD	Uroporphyrinogen decarboxylase	613521		Porphyria, hepatoerythropoietic	176100	Autosomal dominant; Autosomal recessive	3	Urod
1p32.3	1:54998932-55017171	BSND	Barttin	606412		Bartter syndrome, type 4a	602522	Autosomal recessive	3	Bsnd
1p32.3	1:54998932-55017171	BSND	Barttin	606412		Sensorineural deafness with mild renal dysfunction	602522	Autosomal recessive	3	Bsnd
1p13.2	1:113813810-113871760	PTPN22, PEP, PTPN8, LYP	Protein tyrosine phosphatase, nonreceptor-type 22	600716		{Diabetes, type 1, susceptibility to}	222100	Autosomal recessive	3	Ptpn22
1p13.2	1:113813810-113871760	PTPN22, PEP, PTPN8, LYP	Protein tyrosine phosphatase, nonreceptor-type 22	600716		{Rheumatoid arthritis, susceptibility to}	180300		3	Ptpn22
1p13.2	1:113813810-113871760	PTPN22, PEP, PTPN8, LYP	Protein tyrosine phosphatase, nonreceptor-type 22	600716		{Systemic lupus erythematosus susceptibility to}	152700	Autosomal dominant	3	Ptpn22
1p13.1	1:115641969-115698223	VANGL1, STBM2	Vang-like 1	610132		Caudal regression syndrome	600145	Autosomal dominant	3	Vangl1
1p13.1	1:115641969-115698223	VANGL1, STBM2	Vang-like 1	610132		{Neural tube defects, susceptibility to}	182940	Autosomal dominant	3	Vangl1
1p13.1	1:116372985-116410258	ATP1A1, CMT2DD, HOMGSMR2	ATPase, Na+K+ transporting, alpha-1 polypeptide	182310		Charcot-Marie-Tooth disease, axonal, type 2DD	618036	Autosomal dominant	3	Atp1a1
1p13.1	1:116372985-116410258	ATP1A1, CMT2DD, HOMGSMR2	ATPase, Na+K+ transporting, alpha-1 polypeptide	182310		Hypomagnesemia, seizures, and mental retardation 2	618314	Autosomal dominant	3	Atp1a1
1q21.1	1:145911347-145918923	PEX11B, PEX14B	Peroxisome biogenesis 11B	603867	mutation identified in 1 PEX14B patient	?Peroxisome biogenesis disorder 14B	614920	Autosomal recessive	3	Pex11b
1q22	1:155234451-155244626	GBA	Glucosidase, acid beta	606463	pseudogene GBAP ~16kb 3' to GBA	Gaucher disease, perinatal lethal	608013	Autosomal recessive	3	Gba
1q22	1:155234451-155244626	GBA	Glucosidase, acid beta	606463	pseudogene GBAP ~16kb 3' to GBA	Gaucher disease, type I	230800	Autosomal recessive	3	Gba
1q22	1:155234451-155244626	GBA	Glucosidase, acid beta	606463	pseudogene GBAP ~16kb 3' to GBA	Gaucher disease, type II	230900	Autosomal recessive	3	Gba
1q22	1:155234451-155244626	GBA	Glucosidase, acid beta	606463	pseudogene GBAP ~16kb 3' to GBA	Gaucher disease, type III	231000	Autosomal recessive	3	Gba
1q22	1:155234451-155244626	GBA	Glucosidase, acid beta	606463	pseudogene GBAP ~16kb 3' to GBA	Gaucher disease, type IIIC	231005	Autosomal recessive	3	Gba
1q22	1:155234451-155244626	GBA	Glucosidase, acid beta	606463	pseudogene GBAP ~16kb 3' to GBA	{Lewy body dementia, susceptibility to}	127750	Autosomal dominant	3	Gba
1q22	1:155234451-155244626	GBA	Glucosidase, acid beta	606463	pseudogene GBAP ~16kb 3' to GBA	{Parkinson disease, late-onset, susceptibility to}	168600	Autosomal dominant; Multifactorial	3	Gba
1q23.2	1:160115758-160143590	ATP1A2, FHM2, MHP2	ATPase, Na+K+ transporting, alpha-2 polypeptide	182340		Alternating hemiplegia of childhood 1	104290	Autosomal dominant	3	Atp1a2
1q23.2	1:160115758-160143590	ATP1A2, FHM2, MHP2	ATPase, Na+K+ transporting, alpha-2 polypeptide	182340		Migraine, familial basilar	602481	Autosomal dominant	3	Atp1a2
1q23.2	1:160115758-160143590	ATP1A2, FHM2, MHP2	ATPase, Na+K+ transporting, alpha-2 polypeptide	182340		Migraine, familial hemiplegic, 2	602481	Autosomal dominant	3	Atp1a2
1q23.2	1:160400563-160428673	VANGL2, LTAP	VANGL planar cell polarity protein 2	600533		Neural tube defects	182940	Autosomal dominant	3	Vangl2
1q23.3	1:161505429-161524047	FCGR2A, IGFR2, CD32	Fc fragment of IgG, low affinity IIa, receptor for (CD32)	146790	FCG2 and FCG3 within 250kb	{Lupus nephritis, susceptibility to}	152700	Autosomal dominant	3	Fcgr3
1q23.3	1:161505429-161524047	FCGR2A, IGFR2, CD32	Fc fragment of IgG, low affinity IIa, receptor for (CD32)	146790	FCG2 and FCG3 within 250kb	{Malaria, severe, susceptibility to}	611162		3	Fcgr3
1q23.3	1:161505429-161524047	FCGR2A, IGFR2, CD32	Fc fragment of IgG, low affinity IIa, receptor for (CD32)	146790	FCG2 and FCG3 within 250kb	{Pseudomonas aeruginosa, susceptibility to chronic infection by, in cystic fibrosis}	219700	Autosomal recessive	3	Fcgr3
1q23.3	1:161647242-161678653	FCGR2B, CD32	Fc fragment of IgG, low affinity IIb, receptor for	604590		{Malaria, resistance to}	611162		3	Fcgr2b
1q23.3	1:161647242-161678653	FCGR2B, CD32	Fc fragment of IgG, low affinity IIb, receptor for	604590		{Systemic lupus erythematosus, susceptibility to}	152700	Autosomal dominant	3	Fcgr2b
1q23.3	1:163142298-163321790	RGS5	Regulator of G protein signaling-5	603276		[Blood pressure regulation QTL]	145500	Multifactorial	2	Rgs5
1q24.2	1:169106689-169132718	ATP1B1	ATPase, Na+K+ transporting, beta-1 polypeptide	182330		[Blood pressure regulation QTL]	145500	Multifactorial	2	Atp1b1
1q25.3-q31.1	1:185734390-186190948	HMCN1, FBLN6, FIBL6, ARMD1	Hemicentin (fibulin 6)	608548		{Macular degeneration, age-related, 1}	603075	Autosomal dominant	3	Hmcn1
1q31.3	1:196225778-196608559	KCNT2, SLICK, EIEE57	Potassium channel, subfamily T, member 2	610044	mutation identified in 1 EIEE57 patient	?Epileptic encephalopathy, early infantile, 57	617771	Autosomal dominant	3	Kcnt2
1q31.3	1:196774799-196794072	CFHR3, FHR3, HLF4, CFHL3	Complement factor H-related 3	605336		{Hemolytic uremic syndrome, atypical, susceptibility to}	235400	Autosomal dominant; Autosomal recessive	3
1q31.3	1:196774799-196794072	CFHR3, FHR3, HLF4, CFHL3	Complement factor H-related 3	605336		{Macular degeneration, age-related, reduced risk of}	603075	Autosomal dominant	3
1q31.3	1:196819729-196832188	CFHR1, FHR1, HFL1, CFHL1	Complement factor H-related 1	134371		{Hemolytic uremic syndrome, atypical, susceptibility to}	235400	Autosomal dominant; Autosomal recessive	3	Cfhr1
1q31.3	1:196819729-196832188	CFHR1, FHR1, HFL1, CFHL1	Complement factor H-related 1	134371		{Macular degeneration, age-related, reduced risk of}	603075	Autosomal dominant	3	Cfhr1
1q42.2	1:230702522-230714121	AGT, SERPINA8	Angiotensinogen	106150		Renal tubular dysgenesis	267430	Autosomal recessive	3	Agt
1q42.2	1:230702522-230714121	AGT, SERPINA8	Angiotensinogen	106150		{Hypertension, essential, susceptibility to}	145500	Multifactorial	3	Agt
1q42.2	1:230702522-230714121	AGT, SERPINA8	Angiotensinogen	106150		{Preeclampsia, susceptibility to}			3	Agt
2p25-p24		HYT3	Hypertension, essential, susceptibility to, 3	607329		{Hypertension, essential, susceptibility to, 3}	145500	Multifactorial	2
2p23.3	2:25733752-25878486	ASXL2, KIAA1685, SHAPNS	Additional sex combs-like 2	612991		Shashi-Pena syndrome	617190	Autosomal dominant	3	Asxl2
2q24.3	2:165208055-165392309	SCN2A, SCN2A1, BFIC3, EIEE11, BFIS3, BFNIS	Sodium channel, voltage-gated, type II, alpha subunit	182390	4 related genes on chr.2	Epileptic encephalopathy, early infantile, 11	613721	Autosomal dominant	3	Scn2a
2q24.3	2:165208055-165392309	SCN2A, SCN2A1, BFIC3, EIEE11, BFIS3, BFNIS	Sodium channel, voltage-gated, type II, alpha subunit	182390	4 related genes on chr.2	Seizures, benign familial infantile, 3	607745	Autosomal dominant	3	Scn2a
2q24.3	2:165984640-166149160	SCN1A, GEFSP2, SMEI, FEB3A, EIEE6, FHM3	Sodium channel, voltage-gated, type I, alpha polypeptide	182389		Epilepsy, generalized, with febrile seizures plus, type 2	604403	Autosomal dominant	3	Scn1a
2q24.3	2:165984640-166149160	SCN1A, GEFSP2, SMEI, FEB3A, EIEE6, FHM3	Sodium channel, voltage-gated, type I, alpha polypeptide	182389		Epileptic encephalopathy, early infantile, 6 (Dravet syndrome)	607208	Autosomal dominant	3	Scn1a
2q24.3	2:165984640-166149160	SCN1A, GEFSP2, SMEI, FEB3A, EIEE6, FHM3	Sodium channel, voltage-gated, type I, alpha polypeptide	182389		Febrile seizures, familial, 3A	604403	Autosomal dominant	3	Scn1a
2q24.3	2:165984640-166149160	SCN1A, GEFSP2, SMEI, FEB3A, EIEE6, FHM3	Sodium channel, voltage-gated, type I, alpha polypeptide	182389		Migraine, familial hemiplegic, 3	609634	Autosomal dominant	3	Scn1a
2q24.3	2:166195184-166375986	SCN9A, NENA, PN1, FEB3B, GEFSP7, SFNP, HSAN2D	Sodium channel, voltage-gated, type IX, alpha subunit	603415		Epilepsy, generalized, with febrile seizures plus, type 7	613863	Autosomal dominant	3	Scn9a
2q24.3	2:166195184-166375986	SCN9A, NENA, PN1, FEB3B, GEFSP7, SFNP, HSAN2D	Sodium channel, voltage-gated, type IX, alpha subunit	603415		Erythermalgia, primary	133020	Autosomal dominant	3	Scn9a
2q24.3	2:166195184-166375986	SCN9A, NENA, PN1, FEB3B, GEFSP7, SFNP, HSAN2D	Sodium channel, voltage-gated, type IX, alpha subunit	603415		Febrile seizures, familial, 3B	613863	Autosomal dominant	3	Scn9a
2q24.3	2:166195184-166375986	SCN9A, NENA, PN1, FEB3B, GEFSP7, SFNP, HSAN2D	Sodium channel, voltage-gated, type IX, alpha subunit	603415		HSAN2D, autosomal recessive	243000	Autosomal recessive	3	Scn9a
2q24.3	2:166195184-166375986	SCN9A, NENA, PN1, FEB3B, GEFSP7, SFNP, HSAN2D	Sodium channel, voltage-gated, type IX, alpha subunit	603415		Insensitivity to pain, congenital	243000	Autosomal recessive	3	Scn9a
2q24.3	2:166195184-166375986	SCN9A, NENA, PN1, FEB3B, GEFSP7, SFNP, HSAN2D	Sodium channel, voltage-gated, type IX, alpha subunit	603415		Paroxysmal extreme pain disorder	167400	Autosomal dominant	3	Scn9a
2q24.3	2:166195184-166375986	SCN9A, NENA, PN1, FEB3B, GEFSP7, SFNP, HSAN2D	Sodium channel, voltage-gated, type IX, alpha subunit	603415		Small fiber neuropathy	133020	Autosomal dominant	3	Scn9a
2q24.3	2:166195184-166375986	SCN9A, NENA, PN1, FEB3B, GEFSP7, SFNP, HSAN2D	Sodium channel, voltage-gated, type IX, alpha subunit	603415		{Dravet syndrome, modifier of}	607208	Autosomal dominant	3	Scn9a
2q32.1	2:185738803-185833289	FSIP2, SPGF34	Fibrous sheath-interacting protein 2	615796		Spermatogenic failure 34	618153	Autosomal recessive	3	Fsip2
2q33.2	2:203867770-203873964	CTLA4, IDDM12, CELIAC3, ALPS5	Cytotoxic T-lymphocyte-associated serine esterase-4	123890		Autoimmune lymphoproliferative syndrome, type V	616100	Autosomal dominant	3	Ctla4
2q33.2	2:203867770-203873964	CTLA4, IDDM12, CELIAC3, ALPS5	Cytotoxic T-lymphocyte-associated serine esterase-4	123890		{Celiac disease, susceptibility to, 3}	609755		3	Ctla4
2q33.2	2:203867770-203873964	CTLA4, IDDM12, CELIAC3, ALPS5	Cytotoxic T-lymphocyte-associated serine esterase-4	123890		{Diabetes mellitus, insulin-dependent, 12}	601388		3	Ctla4
2q33.2	2:203867770-203873964	CTLA4, IDDM12, CELIAC3, ALPS5	Cytotoxic T-lymphocyte-associated serine esterase-4	123890		{Hashimoto thyroiditis}	140300	Autosomal dominant	3	Ctla4
2q33.2	2:203867770-203873964	CTLA4, IDDM12, CELIAC3, ALPS5	Cytotoxic T-lymphocyte-associated serine esterase-4	123890		{Systemic lupus erythematosus, susceptibility to}	152700	Autosomal dominant	3	Ctla4
2q35-q36	2:214500000-230100000	PSHK2	Pseudohyperkalemia, familial, 2, due to red cell leak	609153	max lod at D2S1338	Pseudohyperkalemia, familial, 2, due to red cell leak	609153	Autosomal dominant	2
2q35	2:219209771-219218957	ABCB6, MTABC3, MCOPCB7, LAN, DUH3, PSHK2	ATP-binding cassette, subfamily B, member 6	605452		Dyschromatosis universalis hereditaria 3	615402	Autosomal dominant	3	Abcb6
2q35	2:219209771-219218957	ABCB6, MTABC3, MCOPCB7, LAN, DUH3, PSHK2	ATP-binding cassette, subfamily B, member 6	605452		Microphthalmia, isolated, with coloboma 7	614497	Autosomal dominant	3	Abcb6
2q35	2:219209771-219218957	ABCB6, MTABC3, MCOPCB7, LAN, DUH3, PSHK2	ATP-binding cassette, subfamily B, member 6	605452		Pseudohyperkalemia, familial, 2, due to red cell leak	609153	Autosomal dominant	3	Abcb6
2q35	2:219209771-219218957	ABCB6, MTABC3, MCOPCB7, LAN, DUH3, PSHK2	ATP-binding cassette, subfamily B, member 6	605452		[Blood group, Langereis system]	111600		3	Abcb6
2q36.3	2:226970292-227164481	COL4A4, ATS2, BFH	Collagen IV, alpha-4 polypeptide	120131	head-to-head with COL4A4 in same YAC	Alport syndrome 2, autosomal recessive	203780	Autosomal recessive	3	Col4a4
2q36.3	2:226970292-227164481	COL4A4, ATS2, BFH	Collagen IV, alpha-4 polypeptide	120131	head-to-head with COL4A4 in same YAC	Hematuria, familial benign	141200	Autosomal dominant	3	Col4a4
2q36.3	2:227164588-227314791	COL4A3, ATS2, ATS3	Collagen IV, alpha-3 polypeptide (Goodpasture antigen)	120070	noncollagenous domain = Goodpasture antigen	Alport syndrome 2, autosomal recessive	203780	Autosomal recessive	3	Col4a3
2q36.3	2:227164588-227314791	COL4A3, ATS2, ATS3	Collagen IV, alpha-3 polypeptide (Goodpasture antigen)	120070	noncollagenous domain = Goodpasture antigen	Alport syndrome 3, autosomal dominant	104200	Autosomal dominant	3	Col4a3
2q36.3	2:227164588-227314791	COL4A3, ATS2, ATS3	Collagen IV, alpha-3 polypeptide (Goodpasture antigen)	120070	noncollagenous domain = Goodpasture antigen	Hematuria, benign familial	141200	Autosomal dominant	3	Col4a3
3p22.2	3:38548060-38649686	SCN5A, LQT3, VF1, HB1, SSS1, CMD1E, CDCD2	Sodium channel, voltage-gated, type V, alpha polypeptide	600163		Atrial fibrillation, familial, 10	614022	Autosomal dominant	3	Scn5a
3p22.2	3:38548060-38649686	SCN5A, LQT3, VF1, HB1, SSS1, CMD1E, CDCD2	Sodium channel, voltage-gated, type V, alpha polypeptide	600163		Brugada syndrome 1	601144	Autosomal dominant	3	Scn5a
3p22.2	3:38548060-38649686	SCN5A, LQT3, VF1, HB1, SSS1, CMD1E, CDCD2	Sodium channel, voltage-gated, type V, alpha polypeptide	600163		Cardiomyopathy, dilated, 1E	601154	Autosomal dominant	3	Scn5a
3p22.2	3:38548060-38649686	SCN5A, LQT3, VF1, HB1, SSS1, CMD1E, CDCD2	Sodium channel, voltage-gated, type V, alpha polypeptide	600163		Heart block, nonprogressive	113900	Autosomal dominant	3	Scn5a
3p22.2	3:38548060-38649686	SCN5A, LQT3, VF1, HB1, SSS1, CMD1E, CDCD2	Sodium channel, voltage-gated, type V, alpha polypeptide	600163		Heart block, progressive, type IA	113900	Autosomal dominant	3	Scn5a
3p22.2	3:38548060-38649686	SCN5A, LQT3, VF1, HB1, SSS1, CMD1E, CDCD2	Sodium channel, voltage-gated, type V, alpha polypeptide	600163		Long QT syndrome-3	603830	Autosomal dominant	3	Scn5a
3p22.2	3:38548060-38649686	SCN5A, LQT3, VF1, HB1, SSS1, CMD1E, CDCD2	Sodium channel, voltage-gated, type V, alpha polypeptide	600163		Sick sinus syndrome 1	608567	Autosomal recessive	3	Scn5a
3p22.2	3:38548060-38649686	SCN5A, LQT3, VF1, HB1, SSS1, CMD1E, CDCD2	Sodium channel, voltage-gated, type V, alpha polypeptide	600163		Ventricular fibrillation, familial, 1	603829		3	Scn5a
3p22.2	3:38548060-38649686	SCN5A, LQT3, VF1, HB1, SSS1, CMD1E, CDCD2	Sodium channel, voltage-gated, type V, alpha polypeptide	600163		{Sudden infant death syndrome, susceptibility to}	272120	Autosomal recessive	3	Scn5a
3p22.2	3:38845763-39051943	SCN11A, HSAN7, FEPS3	Sodium channel, voltage-gated, type XI, alpha subunit	604385		Episodic pain syndrome, familial, 3	615552	Autosomal dominant	3	Scn11a
3p22.2	3:38845763-39051943	SCN11A, HSAN7, FEPS3	Sodium channel, voltage-gated, type XI, alpha subunit	604385		Neuropathy, hereditary sensory and autonomic, type VII	615548	Autosomal dominant	3	Scn11a
3p21.31	3:48465829-48467644	TREX1, AGS1, CRV, HERNS	3' repair exonuclease 1	606609		Aicardi-Goutieres syndrome 1, dominant and recessive	225750	Autosomal dominant; Autosomal recessive	3	Trex1
3p21.31	3:48465829-48467644	TREX1, AGS1, CRV, HERNS	3' repair exonuclease 1	606609		Chilblain lupus	610448	Autosomal dominant	3	Trex1
3p21.31	3:48465829-48467644	TREX1, AGS1, CRV, HERNS	3' repair exonuclease 1	606609		Vasculopathy, retinal, with cerebral leukodystrophy	192315	Autosomal dominant	3	Trex1
3p21.31	3:48465829-48467644	TREX1, AGS1, CRV, HERNS	3' repair exonuclease 1	606609		{Systemic lupus erythematosus, susceptibility to}	152700	Autosomal dominant	3	Trex1
3q24	3:148697870-148743002	AGTR1, AGTR1A, AT2R1	Angiotensin receptor 1	106165		Renal tubular dysgenesis	267430	Autosomal recessive	3	Agtr1a
3q24	3:148697870-148743002	AGTR1, AGTR1A, AT2R1	Angiotensin receptor 1	106165		{Hypertension, essential}	145500	Multifactorial	3	Agtr1a
4p16.3	4:2843843-2930075	ADD1	Adducin-1, alpha	102680		{Hypertension, essential, salt-sensitive}	145500	Multifactorial	3	Add1
4p16.3	4:3074680-3243959	HTT, HD, IT15, LOMARS	Huntingtin	613004	distal to D4S10	Huntington disease	143100	Autosomal dominant	3	Htt
4p16.3	4:3074680-3243959	HTT, HD, IT15, LOMARS	Huntingtin	613004	distal to D4S10	Lopes-Maciel-Rodan syndrome	617435	Autosomal recessive	3	Htt
4q13.3	4:71062645-71572086	SLC4A4, NBC1, KNBC	Solute carrier family 4, sodium bicarbonate cotransporter, member 4	603345		Renal tubular acidosis, proximal, with ocular abnormalities	604278	Autosomal recessive	3	Slc4a4
4q23	4:99336496-99352745	ADH1C, ADH3	Alcohol dehydrogenase IC (class I), gamma polypeptide	103730		{Alcohol dependence, protection against}	103780	Multifactorial	3	Adh1
4q23	4:99336496-99352745	ADH1C, ADH3	Alcohol dehydrogenase IC (class I), gamma polypeptide	103730		{Parkinson disease, susceptibility to}	168600	Autosomal dominant; Multifactorial	3	Adh1
5p15.33	5:470455-524448	SLC9A3, NHE3, DIAR8	Solute carrier family 9 (sodium/hydrogen exchanger), member 3	182307	pseudogene on chr.10	Diarrhea 8, secretory sodium, congenital	616868	Autosomal recessive	3	Slc9a3
5p13-q12	5:28900000-67400000	HYT6	Hypertension, essential, susceptibility to, 6	610262		{Hypertension, essential, susceptibility to, 6}	145500	Multifactorial	2
5q11.2	5:53560609-53683337	NDUFS4, AQDQ, MC1DN1	NADH-ubiquinone oxidoreductase subunit S4	602694		Mitochondrial complex I deficiency, nuclear type 1	252010	Autosomal recessive	3	Ndufs4
5q12.1	5:60873831-60945077	ERCC8, CKN1, CSA, UVSS2	Excision repair cross-complementing rodent repair deficiency, complementation group 8	609412		Cockayne syndrome, type A	216400	Autosomal recessive	3	Ercc8
5q12.1	5:60873831-60945077	ERCC8, CKN1, CSA, UVSS2	Excision repair cross-complementing rodent repair deficiency, complementation group 8	609412		UV-sensitive syndrome 2	614621	Autosomal recessive	3	Ercc8
5q12.1	5:60945204-61153025	NDUFAF2, NDUFA12L, MMTN, B17.2L, MC1DN10	NADH-ubiquinone oxidoreductase complex assembly factor 2	609653	pseudogene on chr.2	Mitochondrial complex I deficiency, nuclear type 10	618233	Autosomal recessive	3	Ndufaf2
5q13.2	5:70924940-70953014	SMN1, SMA1, SMA2, SMA3, SMA4	Survival of motor neuron 1, telomeric	600354		Spinal muscular atrophy-1	253300	Autosomal recessive	3	Smn1
5q13.2	5:70924940-70953014	SMN1, SMA1, SMA2, SMA3, SMA4	Survival of motor neuron 1, telomeric	600354		Spinal muscular atrophy-2	253550	Autosomal recessive	3	Smn1
5q13.2	5:70924940-70953014	SMN1, SMA1, SMA2, SMA3, SMA4	Survival of motor neuron 1, telomeric	600354		Spinal muscular atrophy-3	253400	Autosomal recessive	3	Smn1
5q13.2	5:70924940-70953014	SMN1, SMA1, SMA2, SMA3, SMA4	Survival of motor neuron 1, telomeric	600354		Spinal muscular atrophy-4	271150	Autosomal recessive	3	Smn1
5q13.3	5:74640022-74721287	HEXB	Hexosaminidase B, beta polypeptide	606873		Sandhoff disease, infantile, juvenile, and adult forms	268800	Autosomal recessive	3	Hexb
5q14.2-q14.3	5:83471673-83582302	VCAN, CSPG2, WGN, WGN1, ERVR	Versican (chondroitin sulfate proteoglycan-2)	118661		Wagner syndrome 1	143200	Autosomal dominant	3	Vcan
5q21.3-q33.2	5:105100000-156300000	MDBS2	Macular dystrophy, butterfly-shaped pigmentary, 2	608970	between D5S433 and D5S410	Macular dystrophy, butterfly-shaped pigmentary, 2	608970	Autosomal dominant	2
5q23.1	5:119452496-119542331	HSD17B4, PRLTS1	Hydroxysteroid (17-beta) dehydrogenase 4	601860		D-bifunctional protein deficiency	261515	Autosomal recessive	3	Hsd17b4
5q23.1	5:119452496-119542331	HSD17B4, PRLTS1	Hydroxysteroid (17-beta) dehydrogenase 4	601860		Perrault syndrome 1	233400	Autosomal recessive	3	Hsd17b4
5q23.3	5:128257908-128538244	FBN2, CCA, EOMD	Fibrillin-2	612570		Contractural arachnodactyly, congenital	121050	Autosomal dominant	3	Fbn2
5q23.3	5:128257908-128538244	FBN2, CCA, EOMD	Fibrillin-2	612570		Macular degeneration, early-onset	616118	Autosomal dominant	3	Fbn2
5q31.1	5:132861180-132866883	GDF9, POF14	Growth/differentiation factor 9	601918	mutation identified in 1 patient	?Premature ovarian failure 14	618014	Autosomal recessive	3	Gdf9
5q31.2	5:138753385-138935033	CTNNA1, MDPT2	Catenin (cadherin-associated protein), alpha 1, 102kD	116805		Macular dystrophy, patterned, 2	608970	Autosomal dominant	3	Ctnna1
6p22.2	6:26087280-26098342	HFE, HLA-H, HFE1, MVCD7, TFQTL2	Hemochromatosis gene	613609		Hemochromatosis	235200	Autosomal recessive	3	Hfe
6p22.2	6:26087280-26098342	HFE, HLA-H, HFE1, MVCD7, TFQTL2	Hemochromatosis gene	613609		[Transferrin serum level QTL2]	614193		3	Hfe
6p22.2	6:26087280-26098342	HFE, HLA-H, HFE1, MVCD7, TFQTL2	Hemochromatosis gene	613609		{Alzheimer disease, susceptibility to}	104300	Autosomal dominant	3	Hfe
6p22.2	6:26087280-26098342	HFE, HLA-H, HFE1, MVCD7, TFQTL2	Hemochromatosis gene	613609		{Microvascular complications of diabetes 7}	612635		3	Hfe
6p22.2	6:26087280-26098342	HFE, HLA-H, HFE1, MVCD7, TFQTL2	Hemochromatosis gene	613609		{Porphyria cutanea tarda, susceptibility to}	176100	Autosomal dominant; Autosomal recessive	3	Hfe
6p22.2	6:26087280-26098342	HFE, HLA-H, HFE1, MVCD7, TFQTL2	Hemochromatosis gene	613609		{Porphyria variegata, susceptibility to}	176200	Autosomal dominant	3	Hfe
6p21.3	6:30500000-36600000	IDDM1	Insulin-dependent diabetes mellitus-1	222100	linkage or association, with HLA	{Diabetes mellitus, insulin-dependent-1}	222100	Autosomal recessive	2
6p21.31	6:33621321-33696561	ITPR3	Inositol 1,4,5-triphosphate receptor, type 3	147267		{Diabetes, type 1, susceptibility to}	222100	Autosomal recessive	2	Itpr3
6p21.1	6:42694508-42723038	PRPH2, DS, RP7, PRPH, AVMD, AOFMD, CACD2, MDBS1	Peripherin 2	179605	digenic RP with ROM1	Choroidal dystrophy, central areolar 2	613105	Autosomal dominant	3	Prph2
6p21.1	6:42694508-42723038	PRPH2, DS, RP7, PRPH, AVMD, AOFMD, CACD2, MDBS1	Peripherin 2	179605	digenic RP with ROM1	Leber congenital amaurosis 18	608133	Autosomal dominant; Autosomal recessive	3	Prph2
6p21.1	6:42694508-42723038	PRPH2, DS, RP7, PRPH, AVMD, AOFMD, CACD2, MDBS1	Peripherin 2	179605	digenic RP with ROM1	Macular dystrophy, patterned, 1	169150	Autosomal dominant	3	Prph2
6p21.1	6:42694508-42723038	PRPH2, DS, RP7, PRPH, AVMD, AOFMD, CACD2, MDBS1	Peripherin 2	179605	digenic RP with ROM1	Macular dystrophy, vitelliform, 3	608161	Autosomal dominant	3	Prph2
6p21.1	6:42694508-42723038	PRPH2, DS, RP7, PRPH, AVMD, AOFMD, CACD2, MDBS1	Peripherin 2	179605	digenic RP with ROM1	Retinitis pigmentosa 7 and digenic form	608133	Autosomal dominant; Autosomal recessive	3	Prph2
6p21.1	6:42694508-42723038	PRPH2, DS, RP7, PRPH, AVMD, AOFMD, CACD2, MDBS1	Peripherin 2	179605	digenic RP with ROM1	Retinitis punctata albescens	136880	Autosomal dominant; Autosomal recessive	3	Prph2
6p12.3	6:49605174-49636873	RHAG, RH50A, OHST, RHNR	Rhesus blood group-associated glycoprotein	180297		Anemia, hemolytic, Rh-null, regulator type	268150	Autosomal dominant	3	Rhag
6p12.3	6:49605174-49636873	RHAG, RH50A, OHST, RHNR	Rhesus blood group-associated glycoprotein	180297		Overhydrated hereditary stomatocytosis	185000	Autosomal dominant	3	Rhag
6q22.33	6:128883137-129516565	LAMA2, LAMM, MDC1A	Laminin, alpha-2 (merosin)	156225		Muscular dystrophy, congenital, merosin deficient or partially deficient	607855	Autosomal recessive	3	Lama2
6q22.33	6:128883137-129516565	LAMA2, LAMM, MDC1A	Laminin, alpha-2 (merosin)	156225		Muscular dystrophy, limb-girdle, autosomal recessive 23	618138	Autosomal recessive	3	Lama2
6q27	6:166157641-166168668	TBXT, T, TFT, SAVA	T-box transcription factor T	601397		Sacral agenesis with vertebral anomalies	615709	Autosomal recessive	3	T
6q27	6:166157641-166168668	TBXT, T, TFT, SAVA	T-box transcription factor T	601397		{Neural tube defects, susceptibility to}	182940	Autosomal dominant	3	T
6q27	6:170554332-170572869	TBP, SCA17, HDL4	TATA box binding protein	600075		Spinocerebellar ataxia 17	607136	Autosomal dominant	3	Tbp
6q27	6:170554332-170572869	TBP, SCA17, HDL4	TATA box binding protein	600075		{Parkinson disease, susceptibility to}	168600	Autosomal dominant; Multifactorial	3	Tbp
7p15.3	7:22725888-22732001	IL6, IFNB2, BSF2, HSF, HGF	Interleukin-6 (interferon, beta-2)	147620		{Crohn disease-associated growth failure}	266600	Multifactorial	3	Il6
7p15.3	7:22725888-22732001	IL6, IFNB2, BSF2, HSF, HGF	Interleukin-6 (interferon, beta-2)	147620		{Diabetes, susceptibility to},	222100	Autosomal recessive	3	Il6
7p15.3	7:22725888-22732001	IL6, IFNB2, BSF2, HSF, HGF	Interleukin-6 (interferon, beta-2)	147620		{Intracranial hemorrhage in brain cerebrovascular malformations, susceptibility to}	108010	Autosomal dominant	3	Il6
7p15.3	7:22725888-22732001	IL6, IFNB2, BSF2, HSF, HGF	Interleukin-6 (interferon, beta-2)	147620		{Kaposi sarcoma, susceptibility to}	148000	Autosomal dominant	3	Il6
7p15.3	7:22725888-22732001	IL6, IFNB2, BSF2, HSF, HGF	Interleukin-6 (interferon, beta-2)	147620		{Rheumatoid arthritis, systemic juvenile}	604302		3	Il6
7q11.23	7:72700000-77900000	WBS, WMS, WS, DEL7q11, C7DELq11	Williams-Beuren syndrome (chromosome 7q11.23 deletion syndrome)	194050	contiguous gene syndrome	Williams-Beuren syndrome	194050	Autosomal dominant	4
7q22.1	7:99648193-99679995	CYP3A5, P450PCN3	Cytochrome P450, subfamily IIIA, polypeptide 5	605325		{Hypertension, salt-sensitive essential, susceptibility to}	145500	Multifactorial	3	Cyp3a16,Cyp3a11,Cyp3a41b,Cyp3a44,Cyp3a41a
7q22.3-q31.1	7:107765468-107803222	SLC26A3, DRA, CLD	Solute carrier family 26 (sulfate transporter), member 3	126650	5' and close to PDS	Diarrhea 1, secretory chloride, congenital	214700	Autosomal recessive	3	Slc26a3
7q31.2	7:117480024-117668664	CFTR, ABCC7, CF, MRP7	Cystic fibrosis transmembrane conductance regulator (ATP-binding cassette, subfamily C, member 7)	602421	distal and 5' to MET	Congenital bilateral absence of vas deferens	277180	Autosomal recessive	3	Cftr
7q31.2	7:117480024-117668664	CFTR, ABCC7, CF, MRP7	Cystic fibrosis transmembrane conductance regulator (ATP-binding cassette, subfamily C, member 7)	602421	distal and 5' to MET	Cystic fibrosis	219700	Autosomal recessive	3	Cftr
7q31.2	7:117480024-117668664	CFTR, ABCC7, CF, MRP7	Cystic fibrosis transmembrane conductance regulator (ATP-binding cassette, subfamily C, member 7)	602421	distal and 5' to MET	Sweat chloride elevation without CF			3	Cftr
7q31.2	7:117480024-117668664	CFTR, ABCC7, CF, MRP7	Cystic fibrosis transmembrane conductance regulator (ATP-binding cassette, subfamily C, member 7)	602421	distal and 5' to MET	{Bronchiectasis with or without elevated sweat chloride 1, modifier of}	211400	Autosomal dominant	3	Cftr
7q31.2	7:117480024-117668664	CFTR, ABCC7, CF, MRP7	Cystic fibrosis transmembrane conductance regulator (ATP-binding cassette, subfamily C, member 7)	602421	distal and 5' to MET	{Hypertrypsinemia, neonatal}			3	Cftr
7q31.2	7:117480024-117668664	CFTR, ABCC7, CF, MRP7	Cystic fibrosis transmembrane conductance regulator (ATP-binding cassette, subfamily C, member 7)	602421	distal and 5' to MET	{Pancreatitis, hereditary}	167800	Autosomal dominant	3	Cftr
7q36.1	7:150991016-151014587	NOS3	Nitric oxide synthase 3, endothelial cell	163729		{Alzheimer disease, late-onset, susceptibility to}	104300	Autosomal dominant	3	Nos3
7q36.1	7:150991016-151014587	NOS3	Nitric oxide synthase 3, endothelial cell	163729		{Coronary artery spasm 1, susceptibility to}			3	Nos3
7q36.1	7:150991016-151014587	NOS3	Nitric oxide synthase 3, endothelial cell	163729		{Hypertension, pregnancy-induced}	189800	Autosomal dominant	3	Nos3
7q36.1	7:150991016-151014587	NOS3	Nitric oxide synthase 3, endothelial cell	163729		{Hypertension, susceptibility to}	145500	Multifactorial	3	Nos3
7q36.1	7:150991016-151014587	NOS3	Nitric oxide synthase 3, endothelial cell	163729		{Ischemic stroke, susceptibility to}	601367	Multifactorial	3	Nos3
7q36.1	7:150991016-151014587	NOS3	Nitric oxide synthase 3, endothelial cell	163729		{Placental abruption}			3	Nos3
8p11.23	8:38411137-38468833	FGFR1, FLT2, OGD, KAL2, HH2, HRTFDS, ECCL	Fibroblast growth factor receptor-1 (fms-related tyrosine kinase-2)	136350	fused with BCR, CEP1, FOP, FIM in hematologic malignancies	Encephalocraniocutaneous lipomatosis, somatic mosaic	613001		3	Fgfr1
8p11.23	8:38411137-38468833	FGFR1, FLT2, OGD, KAL2, HH2, HRTFDS, ECCL	Fibroblast growth factor receptor-1 (fms-related tyrosine kinase-2)	136350	fused with BCR, CEP1, FOP, FIM in hematologic malignancies	Hartsfield syndrome	615465	Autosomal dominant	3	Fgfr1
8p11.23	8:38411137-38468833	FGFR1, FLT2, OGD, KAL2, HH2, HRTFDS, ECCL	Fibroblast growth factor receptor-1 (fms-related tyrosine kinase-2)	136350	fused with BCR, CEP1, FOP, FIM in hematologic malignancies	Hypogonadotropic hypogonadism 2 with or without anosmia	147950	Autosomal dominant	3	Fgfr1
8p11.23	8:38411137-38468833	FGFR1, FLT2, OGD, KAL2, HH2, HRTFDS, ECCL	Fibroblast growth factor receptor-1 (fms-related tyrosine kinase-2)	136350	fused with BCR, CEP1, FOP, FIM in hematologic malignancies	Jackson-Weiss syndrome	123150	Autosomal dominant	3	Fgfr1
8p11.23	8:38411137-38468833	FGFR1, FLT2, OGD, KAL2, HH2, HRTFDS, ECCL	Fibroblast growth factor receptor-1 (fms-related tyrosine kinase-2)	136350	fused with BCR, CEP1, FOP, FIM in hematologic malignancies	Osteoglophonic dysplasia	166250	Autosomal dominant	3	Fgfr1
8p11.23	8:38411137-38468833	FGFR1, FLT2, OGD, KAL2, HH2, HRTFDS, ECCL	Fibroblast growth factor receptor-1 (fms-related tyrosine kinase-2)	136350	fused with BCR, CEP1, FOP, FIM in hematologic malignancies	Pfeiffer syndrome	101600	Autosomal dominant	3	Fgfr1
8p11.23	8:38411137-38468833	FGFR1, FLT2, OGD, KAL2, HH2, HRTFDS, ECCL	Fibroblast growth factor receptor-1 (fms-related tyrosine kinase-2)	136350	fused with BCR, CEP1, FOP, FIM in hematologic malignancies	Trigonocephaly 1	190440	Autosomal dominant	3	Fgfr1
8q24.3	8:144428774-144444487	TONSL, NFKBIL2, IKBR, SEMDSP	Tonsoku-like DNA repair protein	604546		Spondyloepimetaphyseal dysplasia, sponastrime type	271510	Autosomal recessive	3	Tonsl
9p13.3	9:34458751-34520988	DNAI1, CILD1, ICS, PCD	Dynein, axonemal, intermediate chain 1	604366		Ciliary dyskinesia, primary, 1, with or without situs inversus	244400	Autosomal recessive	3	Dnaic1
9q22.33	9:98288103-98708934	GABBR2, GPR51, EIEE59, NDPLHS	Gamma-aminobutyric acid B receptor 2	607340		Epileptic encephalopathy, early infantile, 59	617904	Autosomal dominant	3	Gabbr2
9q22.33	9:98288103-98708934	GABBR2, GPR51, EIEE59, NDPLHS	Gamma-aminobutyric acid B receptor 2	607340		Neurodevelopmental disorder with poor language and loss of hand skills	617903	Autosomal dominant	3	Gabbr2
9q22.33	9:98288103-98708934	GABBR2, GPR51, EIEE59, NDPLHS	Gamma-aminobutyric acid B receptor 2	607340		{Nicotine dependence, protection against}	188890		3	Gabbr2
9q22.33	9:98288103-98708934	GABBR2, GPR51, EIEE59, NDPLHS	Gamma-aminobutyric acid B receptor 2	607340		{Nicotine dependence, susceptibility to}	188890		3	Gabbr2
9q33.1	9:116687301-116701299	TRIM32, HT2A, LGMDR8, BBS11	Tripartite-motif-containing protein 32	602290	mutation identified in 1 BBS11 family	?Bardet-Biedl syndrome 11	615988	Autosomal recessive	3	Trim32
9q33.1	9:116687301-116701299	TRIM32, HT2A, LGMDR8, BBS11	Tripartite-motif-containing protein 32	602290	mutation identified in 1 BBS11 family	Muscular dystrophy, limb-girdle, autosomal recessive 8	254110	Autosomal recessive	3	Trim32
9q34.13	9:131502901-131523805	POMT1, MDDGA1, MDDGB1, MDDGC1, LGMDR11	Protein O-mannosyltransferase 1	607423		Muscular dystrophy-dystroglycanopathy (congenital with brain and eye anomalies), type A, 1	236670	Autosomal recessive	3	Pomt1
9q34.13	9:131502901-131523805	POMT1, MDDGA1, MDDGB1, MDDGC1, LGMDR11	Protein O-mannosyltransferase 1	607423		Muscular dystrophy-dystroglycanopathy (congenital with mental retardation), type B, 1	613155	Autosomal recessive	3	Pomt1
9q34.13	9:131502901-131523805	POMT1, MDDGA1, MDDGB1, MDDGC1, LGMDR11	Protein O-mannosyltransferase 1	607423		Muscular dystrophy-dystroglycanopathy (limb-girdle), type C, 1	609308	Autosomal recessive	3	Pomt1
9q34.3	9:136428618-136439860	INPP5E, MORMS, JBTS1, CORS1	Inositol polyphosphate-5-phosphatase, 72kD	613037		Joubert syndrome 1	213300	Autosomal recessive	3	Inpp5e
9q34.3	9:136428618-136439860	INPP5E, MORMS, JBTS1, CORS1	Inositol polyphosphate-5-phosphatase, 72kD	613037		Mental retardation, truncal obesity, retinal dystrophy, and micropenis	610156	Autosomal recessive	3	Inpp5e
9q34.3	9:137230756-137236554	SLC34A3, NPTIIC, HHRH	Solute carrier family 34 (sodium/phosphate cotransporter), member 3	609826		Hypophosphatemic rickets with hypercalciuria	241530	Autosomal recessive	3	Slc34a3
10q22.2	10:73909181-73917500	PLAU, URK, QPD, BDPLT5	Plasminogen activator, urokinase	191840	proximal to HOX11	Quebec platelet disorder	601709	Autosomal dominant	3	Plau
10q22.2	10:73909181-73917500	PLAU, URK, QPD, BDPLT5	Plasminogen activator, urokinase	191840	proximal to HOX11	{Alzheimer disease, late-onset, susceptibility to}	104300	Autosomal dominant	3	Plau
10q24.32	10:101770129-101780368	FGF8, HH6	Fibroblast growth factor-8	600483		Hypogonadotropic hypogonadism 6 with or without anosmia	612702	Autosomal dominant	3	Fgf8
11p15.5	11:1995175-2001465	H19, D11S813E, ASM1, BWS, WT2	H19 gene	103280	same 200kb fragment as IGF2	Beckwith-Wiedemann syndrome	130650	Autosomal dominant	3
11p15.5	11:1995175-2001465	H19, D11S813E, ASM1, BWS, WT2	H19 gene	103280	same 200kb fragment as IGF2	Silver-Russell syndrome	180860	Autosomal dominant	3
11p15.5	11:1995175-2001465	H19, D11S813E, ASM1, BWS, WT2	H19 gene	103280	same 200kb fragment as IGF2	Wilms tumor 2	194071	Autosomal dominant; Somatic mutation	3
11p15.5	11:1998744-2003508	ICR1	H19-IGF2-imprinting control region	616186		Beckwith-Wiedemann syndrome	130650	Autosomal dominant	3
11p15.5	11:2608327-2699997	KCNQ1OT1, LIT1	KCNQ1-overlapping transcript 1	604115		Beckwith-Wiedemann syndrome	130650	Autosomal dominant	3
11p15.4	11:2883217-2885774	CDKN1C, KIP2, BWS, IMAGE	Cyclin-dependent kinase inhibitor 1C (p57, Kip2)	600856	rare cause of BWS	Beckwith-Wiedemann syndrome	130650	Autosomal dominant	3
11p15.4	11:2883217-2885774	CDKN1C, KIP2, BWS, IMAGE	Cyclin-dependent kinase inhibitor 1C (p57, Kip2)	600856	rare cause of BWS	IMAGE syndrome	614732	Autosomal dominant	3
11p15.4	11:5225463-5227070	HBB, ECYT6	Hemoglobin beta	141900	pseudogene HBBP1 between HBG and HBD loci	Delta-beta thalassemia	141749	Autosomal dominant	3	Hbb-bt,Hbb-bs
11p15.4	11:5225463-5227070	HBB, ECYT6	Hemoglobin beta	141900	pseudogene HBBP1 between HBG and HBD loci	Erythrocytosis 6	617980		3	Hbb-bt,Hbb-bs
11p15.4	11:5225463-5227070	HBB, ECYT6	Hemoglobin beta	141900	pseudogene HBBP1 between HBG and HBD loci	Heinz body anemia	140700	Autosomal dominant	3	Hbb-bt,Hbb-bs
11p15.4	11:5225463-5227070	HBB, ECYT6	Hemoglobin beta	141900	pseudogene HBBP1 between HBG and HBD loci	Hereditary persistence of fetal hemoglobin	141749	Autosomal dominant	3	Hbb-bt,Hbb-bs
11p15.4	11:5225463-5227070	HBB, ECYT6	Hemoglobin beta	141900	pseudogene HBBP1 between HBG and HBD loci	Methmoglobinemia, beta type	617971		3	Hbb-bt,Hbb-bs
11p15.4	11:5225463-5227070	HBB, ECYT6	Hemoglobin beta	141900	pseudogene HBBP1 between HBG and HBD loci	Sickle cell anemia	603903	Autosomal recessive	3	Hbb-bt,Hbb-bs
11p15.4	11:5225463-5227070	HBB, ECYT6	Hemoglobin beta	141900	pseudogene HBBP1 between HBG and HBD loci	Thalassemia, beta	613985		3	Hbb-bt,Hbb-bs
11p15.4	11:5225463-5227070	HBB, ECYT6	Hemoglobin beta	141900	pseudogene HBBP1 between HBG and HBD loci	Thalassemia-beta, dominant inclusion-body	603902		3	Hbb-bt,Hbb-bs
11p15.4	11:5225463-5227070	HBB, ECYT6	Hemoglobin beta	141900	pseudogene HBBP1 between HBG and HBD loci	{Malaria, resistance to}	611162		3	Hbb-bt,Hbb-bs
11p15.4	11:5248271-5249856	HBG1	Hemoglobin, gamma A	142200		Fetal hemoglobin quantitative trait locus 1	141749	Autosomal dominant	3
11p15.4	11:5253187-5254780	HBG2, TNCY	Hemoglobin, gamma G	142250		Cyanosis, transient neonatal	613977	Autosomal dominant	3	Hbb-y
11p15.4	11:5253187-5254780	HBG2, TNCY	Hemoglobin, gamma G	142250		Fetal hemoglobin quantitative trait locus 1	141749	Autosomal dominant	3	Hbb-y
11q12.3	11:61946721-61965514	BEST1, VMD2, ARB, RP50	Bestrophin 1	607854		Bestrophinopathy, autosomal recessive	611809		3	Best1
11q12.3	11:61946721-61965514	BEST1, VMD2, ARB, RP50	Bestrophin 1	607854		Macular dystrophy, vitelliform, 2	153700	Autosomal dominant	3	Best1
11q12.3	11:61946721-61965514	BEST1, VMD2, ARB, RP50	Bestrophin 1	607854		Microcornea, rod-cone dystrophy, cataract, and posterior staphyloma	193220	Autosomal dominant	3	Best1
11q12.3	11:61946721-61965514	BEST1, VMD2, ARB, RP50	Bestrophin 1	607854		Retinitis pigmentosa, concentric	613194		3	Best1
11q12.3	11:61946721-61965514	BEST1, VMD2, ARB, RP50	Bestrophin 1	607854		Retinitis pigmentosa-50	613194		3	Best1
11q12.3	11:61946721-61965514	BEST1, VMD2, ARB, RP50	Bestrophin 1	607854		Vitreoretinochoroidopathy	193220	Autosomal dominant	3	Best1
11q12.3	11:62612740-62615119	ROM1, ROSP1, RP7	Rod outer segment membrane protein-1	180721	digenic RP with RDS	Retinitis pigmentosa 7, digenic form	608133	Autosomal dominant; Autosomal recessive	3	Rom1
11q13.1	11:64803513-64811293	MEN1	Menin	613733	linked distal to PYGM	Adrenal adenoma, somatic			3	Men1
11q13.1	11:64803513-64811293	MEN1	Menin	613733	linked distal to PYGM	Angiofibroma, somatic			3	Men1
11q13.1	11:64803513-64811293	MEN1	Menin	613733	linked distal to PYGM	Carcinoid tumor of lung			3	Men1
11q13.1	11:64803513-64811293	MEN1	Menin	613733	linked distal to PYGM	Lipoma, somatic			3	Men1
11q13.1	11:64803513-64811293	MEN1	Menin	613733	linked distal to PYGM	Multiple endocrine neoplasia 1	131100	Autosomal dominant	3	Men1
11q13.1	11:64803513-64811293	MEN1	Menin	613733	linked distal to PYGM	Parathyroid adenoma, somatic			3	Men1
11q13.4	11:74012577-74171209	C2CD3, OFD14	C2 calcium-dependent domain-containing protein 3	615944		Orofaciodigital syndrome XIV	615948	Autosomal recessive	3	C2cd3
11q23.3	11:116835750-116837949	APOA1, HPALP2	Apolipoprotein A-I	107680		Amyloidosis, 3 or more types	105200	Autosomal dominant	3	Apoa1
11q23.3	11:116835750-116837949	APOA1, HPALP2	Apolipoprotein A-I	107680		ApoA-I and apoC-III deficiency, combined	618463		3	Apoa1
11q23.3	11:116835750-116837949	APOA1, HPALP2	Apolipoprotein A-I	107680		Hypoalphalipoproteinemia, primary, 2, with or without corneal clouding	618463		3	Apoa1
11q23.3	11:117820056-117828088	FXYD2, ATP1G1, HOMG2	FXYD domain-containing ion transport regulator 2 (sodium-potassium-ATPase, gamma polypeptide)	601814		Hypomagnesemia 2, renal	154020	Autosomal dominant	3
11q24.3	11:128836314-128867372	KCNJ1, ROMK1	Potassium inwardly-rectifying channel, subfamily J, member 1	600359		Bartter syndrome, type 2	241200	Autosomal recessive	3	Kcnj1
11q24.3	11:128891355-128921162	KCNJ5, GIRK4, KATP1, LQT13	Potassium inwardly-rectifying channel, subfamily J, member 5	600734		Hyperaldosteronism, familial, type III	613677	Autosomal dominant	3	Kcnj5
11q24.3	11:128891355-128921162	KCNJ5, GIRK4, KATP1, LQT13	Potassium inwardly-rectifying channel, subfamily J, member 5	600734		Long QT syndrome 13	613485	Autosomal dominant	3	Kcnj5
12p13.31	12:6840921-6847392	GNB3, CSNB1H	Guanine nucleotide-binding protein, beta polypeptide-3	139130		Night blindness, congenital stationary, type 1H	617024	Autosomal recessive	3	Gnb3
12p13.31	12:6840921-6847392	GNB3, CSNB1H	Guanine nucleotide-binding protein, beta polypeptide-3	139130		{Hypertension, essential, susceptibility to}	145500	Multifactorial	3	Gnb3
12p13.31	12:9067707-9116228	A2M , A2MD	Alpha-2-macroglobulin	103950	cluster of genes	Alpha-2-macroglobulin deficiency	614036	Autosomal dominant	1	A2m
12p13.31	12:9067707-9116228	A2M , A2MD	Alpha-2-macroglobulin	103950	cluster of genes	{Alzheimer disease, susceptibility to}	104300	Autosomal dominant	3	A2m
12p12.2-p12.1	12:19800000-26300000	HYT4	Hypertension, essential, susceptibility to, 4	608742		{Hypertension, essential, susceptibility to, 4}	145500	Multifactorial	2
12p11.23-q13.12	12:26300000-51100000	AD5	Alzheimer disease, familial, type 5	602096		Alzheimer disease-5	602096	Autosomal dominant	2
12q14.3	12:65824459-65966290	HMGA2, HMGIC, BABL	High-mobility group AT-hook 2	600698	fusion partners with RAD51B, ALDH2, COX6C, HEI10 in uterine leiomyomas	Leiomyoma, uterine, somatic	150699		1
12q24.12	12:111452213-111599675	ATXN2, ATX2, SCA2, ASL13	Ataxin-2	601517		Spinocerebellar ataxia 2	183090	Autosomal dominant	3	Atxn2
12q24.12	12:111452213-111599675	ATXN2, ATX2, SCA2, ASL13	Ataxin-2	601517		{Amyotrophic lateral sclerosis, susceptibility to, 13}	183090	Autosomal dominant	3	Atxn2
12q24.12	12:111452213-111599675	ATXN2, ATX2, SCA2, ASL13	Ataxin-2	601517		{Parkinson disease, late-onset, susceptibility to}	168600	Autosomal dominant; Multifactorial	3	Atxn2
12q24.31	12:120977682-121002511	HNF1A, TCF1, MODY3, IDDM20	HNF1 homeobox B	142410		Diabetes mellitus, insulin-dependent, 20	612520		3	Hnf1a
12q24.31	12:120977682-121002511	HNF1A, TCF1, MODY3, IDDM20	HNF1 homeobox B	142410		Hepatic adenoma, somatic	142330		3	Hnf1a
12q24.31	12:120977682-121002511	HNF1A, TCF1, MODY3, IDDM20	HNF1 homeobox B	142410		MODY, type III	600496	Autosomal dominant	3	Hnf1a
12q24.31	12:120977682-121002511	HNF1A, TCF1, MODY3, IDDM20	HNF1 homeobox B	142410		Renal cell carcinoma	144700		3	Hnf1a
12q24.31	12:120977682-121002511	HNF1A, TCF1, MODY3, IDDM20	HNF1 homeobox B	142410		{Diabetes mellitus, insulin-dependent}	222100	Autosomal recessive	3	Hnf1a
12q24.31	12:120977682-121002511	HNF1A, TCF1, MODY3, IDDM20	HNF1 homeobox B	142410		{Diabetes mellitus, noninsulin-dependent, 2}	125853	Autosomal dominant	3	Hnf1a
13q21.33	13:70107212-70139752	ATXN8OS, SCA8, KLHL1AS	Ataxin 8 opposite strand	603680	due to CTG repeat in untranslated DNA	Spinocerebellar ataxia 8	608768	Autosomal dominant	3
13q21.33	13:70107212-70139752	ATXN8OS, SCA8, KLHL1AS	Ataxin 8 opposite strand	603680	due to CTG repeat in untranslated DNA	{Parkinson disease, susceptibility to}	168600	Autosomal dominant; Multifactorial	3
14q13.3	14:36516396-36520231	NKX2-1, TITF1, NKX2A, TTF1, NMTC1	NK2 homeobox 1	600635		Chorea, hereditary benign	118700	Autosomal dominant	3	Nkx2-1
14q13.3	14:36516396-36520231	NKX2-1, TITF1, NKX2A, TTF1, NMTC1	NK2 homeobox 1	600635		Choreoathetosis, hypothyroidism, and neonatal respiratory distress	610978	Autosomal dominant	3	Nkx2-1
14q13.3	14:36516396-36520231	NKX2-1, TITF1, NKX2A, TTF1, NMTC1	NK2 homeobox 1	600635		{Thyroid cancer, nonmedullary, 1}	188550	Autosomal dominant	3	Nkx2-1
14q32.13	14:95086227-95158262	DICER1, HERNA, KIAA0928, MNG1, RMSE2, GLOW	dicer 1, ribonuclease III	606241		GLOW syndrome, somatic mosaic	618272		3	Dicer1
14q32.13	14:95086227-95158262	DICER1, HERNA, KIAA0928, MNG1, RMSE2, GLOW	dicer 1, ribonuclease III	606241		Goiter, multinodular 1, with or without Sertoli-Leydig cell tumors	138800	Autosomal dominant	3	Dicer1
14q32.13	14:95086227-95158262	DICER1, HERNA, KIAA0928, MNG1, RMSE2, GLOW	dicer 1, ribonuclease III	606241		Pleuropulmonary blastoma	601200	Autosomal dominant	3	Dicer1
14q32.13	14:95086227-95158262	DICER1, HERNA, KIAA0928, MNG1, RMSE2, GLOW	dicer 1, ribonuclease III	606241		Rhabdomyosarcoma, embryonal, 2	180295		3	Dicer1
15q	15:19000000-101991189	HYT2	Hypertension, essential, susceptibility to, 2	604329		{Hypertension, essential, susceptibility to, 2}	145500	Multifactorial	2
15q15.1	15:41231155-41281886	CHP1, SPAX9	Calcineurin like EF-hand protein 1	606988	mutation identified in 1 SPAX9 family	?Spastic ataxia 9, autosomal recessive	618438	Autosomal recessive	3	Chp1
15q15.1	15:42359499-42412316	CAPN3, CANP3, LGMDR1, LGMDD4	Calpain, large polypeptide L3	114240		Muscular dystrophy, limb-girdle, autosomal dominant 4	618129	Autosomal dominant	3	Capn3
15q15.1	15:42359499-42412316	CAPN3, CANP3, LGMDR1, LGMDD4	Calpain, large polypeptide L3	114240		Muscular dystrophy, limb-girdle, autosomal recessive 1	253600	Autosomal recessive	3	Capn3
15q21.1	15:48206301-48304077	SLC12A1, NKCC2	Solute carrier family 12 (sodium/potassium/chloride transporters), member 1	600839		Bartter syndrome, type 1	601678	Autosomal recessive	3	Slc12a1
16p13.3	16:176679-177521	HBA1, HBH, METHBA, ECYT7	Hemoglobin alpha-1	141800	1, 2, or 3 loci; 5'-zeta-pseudozeta-pseudoalpha-alpha-2-alpha-1-3'	Erythrocytosis, 7	617981		3	Hba-a1,Hba-a2
16p13.3	16:176679-177521	HBA1, HBH, METHBA, ECYT7	Hemoglobin alpha-1	141800	1, 2, or 3 loci; 5'-zeta-pseudozeta-pseudoalpha-alpha-2-alpha-1-3'	Heinz body anemias, alpha-	140700	Autosomal dominant	3	Hba-a1,Hba-a2
16p13.3	16:176679-177521	HBA1, HBH, METHBA, ECYT7	Hemoglobin alpha-1	141800	1, 2, or 3 loci; 5'-zeta-pseudozeta-pseudoalpha-alpha-2-alpha-1-3'	Hemoglobin H disease, nondeletional	613978		3	Hba-a1,Hba-a2
16p13.3	16:176679-177521	HBA1, HBH, METHBA, ECYT7	Hemoglobin alpha-1	141800	1, 2, or 3 loci; 5'-zeta-pseudozeta-pseudoalpha-alpha-2-alpha-1-3'	Methemoglobinemia, alpha type	617973		3	Hba-a1,Hba-a2
16p13.3	16:176679-177521	HBA1, HBH, METHBA, ECYT7	Hemoglobin alpha-1	141800	1, 2, or 3 loci; 5'-zeta-pseudozeta-pseudoalpha-alpha-2-alpha-1-3'	Thalassemias, alpha-	604131		3	Hba-a1,Hba-a2
16p13.3	16:2088707-2135897	PKD1	Polycystin-1	601313		Polycystic kidney disease 1	173900	Autosomal dominant	3	Pkd1
16p13.3	16:3611736-3665471	DNASE1, DNL1	Deoxyribonuclease I	125505		{Systemic lupus erythematosus, susceptibility to}	152700	Autosomal dominant	3	Dnase1
16p12.2	16:23182744-23216882	SCNN1G, PHA1, BESC3, LDLS2	Sodium channel, nonvoltage-gated 1, gamma	600761	same 400kb fragment as SCNN1B	Bronchiectasis with or without elevated sweat chloride 3	613071	Autosomal dominant	3	Scnn1g
16p12.2	16:23182744-23216882	SCNN1G, PHA1, BESC3, LDLS2	Sodium channel, nonvoltage-gated 1, gamma	600761	same 400kb fragment as SCNN1B	Liddle syndrome 2	618114	Autosomal dominant	3	Scnn1g
16p12.2	16:23182744-23216882	SCNN1G, PHA1, BESC3, LDLS2	Sodium channel, nonvoltage-gated 1, gamma	600761	same 400kb fragment as SCNN1B	Pseudohypoaldosteronism, type I	264350	Autosomal recessive	3	Scnn1g
16p12.2	16:23278230-23381294	SCNN1B, BESC1, LIDLS1	Sodium channel, nonvoltage-gated 1, beta	600760		Bronchiectasis with or without elevated sweat chloride 1	211400	Autosomal dominant	3	Scnn1b
16p12.2	16:23278230-23381294	SCNN1B, BESC1, LIDLS1	Sodium channel, nonvoltage-gated 1, beta	600760		Liddle syndrome 1	177200	Autosomal dominant	3	Scnn1b
16p12.2	16:23278230-23381294	SCNN1B, BESC1, LIDLS1	Sodium channel, nonvoltage-gated 1, beta	600760		Pseudohypoaldosteronism, type I	264350	Autosomal recessive	3	Scnn1b
16p11.2	16:29812192-29815919	PRRT2, PKC, DYT10, EKD1, BFIS2, BFIC2, ICCA	Proline-rich transmembrane protein 2	614386		Convulsions, familial infantile, with paroxysmal choreoathetosis	602066	Autosomal dominant	3	Prrt2
16p11.2	16:29812192-29815919	PRRT2, PKC, DYT10, EKD1, BFIS2, BFIC2, ICCA	Proline-rich transmembrane protein 2	614386		Episodic kinesigenic dyskinesia 1	128200	Autosomal dominant	3	Prrt2
16p11.2	16:29812192-29815919	PRRT2, PKC, DYT10, EKD1, BFIS2, BFIC2, ICCA	Proline-rich transmembrane protein 2	614386		Seizures, benign familial infantile, 2	605751	Autosomal dominant	3	Prrt2
16p11.2	16:30085792-30091926	TBX6, SCDO5	T-box 6	602427		Spondylocostal dysostosis 5	122600	Autosomal dominant; Autosomal recessive	3	Tbx6
16p11.2	16:31482534-31490768	SLC5A2, SGLT2	Solute carrier family 5 (sodium/glucose cotransporter), member 2	182381		Renal glucosuria	233100	Autosomal dominant; Autosomal recessive	3	Slc5a2
16q13	16:56865206-56915849	SLC12A3, NCCT, TSC	Solute carrier family 12 (sodium/potassium/chloride transporters), member 3	600968		Gitelman syndrome	263800	Autosomal recessive	3	Slc12a3
16q24.1	16:84145265-84178760	DNAAF1, LRRC50, ODA7, CILD13	Dynein, axonemal, assembly factor 1	613190		Ciliary dyskinesia, primary, 13	613193	Autosomal recessive	3	Dnaaf1
16q24.2	16:87601834-87698155	JPH3, JP3, HDL2	Junctophilin 3	605268	mutation identified in 1 HDL2 family	Huntington disease-like 2	606438	Autosomal dominant	3	Jph3
16q24.3	16:88715337-88785219	PIEZO1, FAM38A, MIB, DHS, LMPHM6	PIEZO1 ion channel	611184		Dehydrated hereditary stomatocytosis with or without pseudohyperkalemia and/or perinatal edema	194380	Autosomal dominant	3	Piezo1
16q24.3	16:88715337-88785219	PIEZO1, FAM38A, MIB, DHS, LMPHM6	PIEZO1 ion channel	611184		Lymphatic malformation 6	616843	Autosomal recessive	3	Piezo1
17p13.1	17:8002614-8020341	GUCY2D, GUC2D, LCA1, CORD6, RCD2, CACD1, CSNB1I	Guanylate cyclase 2D, membrane, retina-specific	600179	mutation identified in 1 CACD1 family	?Choroidal dystrophy, central areolar 1	215500	Autosomal dominant	3	Gucy2e
17p13.1	17:8002614-8020341	GUCY2D, GUC2D, LCA1, CORD6, RCD2, CACD1, CSNB1I	Guanylate cyclase 2D, membrane, retina-specific	600179	mutation identified in 1 CACD1 family	Cone-rod dystrophy 6	601777	Autosomal dominant; Autosomal recessive	3	Gucy2e
17p13.1	17:8002614-8020341	GUCY2D, GUC2D, LCA1, CORD6, RCD2, CACD1, CSNB1I	Guanylate cyclase 2D, membrane, retina-specific	600179	mutation identified in 1 CACD1 family	Leber congenital amaurosis 1	204000	Autosomal recessive	3	Gucy2e
17p13.1	17:8002614-8020341	GUCY2D, GUC2D, LCA1, CORD6, RCD2, CACD1, CSNB1I	Guanylate cyclase 2D, membrane, retina-specific	600179	mutation identified in 1 CACD1 family	Night blindness, congenital stationary, type 1I	618555	Autosomal recessive	3	Gucy2e
17q	17:25100000-83257441	HYT1	Hypertension, essential, susceptibility to, 1	603918	~18cM distal to ACE	{Hypertension, essential, susceptibility to, 1}	145500	Multifactorial	2
17q11.2	17:27756765-27800528	NOS2A, NOS2	Nitric oxide synthase 2A, inducible, hepatocytes	163730	?cluster of 3 NOS2 genes	{Hypertension, susceptibility to}	145500	Multifactorial	2	Nos2
17q11.2	17:27756765-27800528	NOS2A, NOS2	Nitric oxide synthase 2A, inducible, hepatocytes	163730	?cluster of 3 NOS2 genes	{Malaria, resistance to}	611162		3	Nos2
17q12	17:34255284-34257202	CCL2, SCYA2, MCP1, MCAF	Small inducible cytokine A2 (monocyte chemotactic protein, homologous to mouse Sig-je)	158105		{Coronary artery disease, modifier of}			3	Ccl12
17q12	17:34255284-34257202	CCL2, SCYA2, MCP1, MCAF	Small inducible cytokine A2 (monocyte chemotactic protein, homologous to mouse Sig-je)	158105		{HIV-1, resistance to}	609423		3	Ccl12
17q12	17:34255284-34257202	CCL2, SCYA2, MCP1, MCAF	Small inducible cytokine A2 (monocyte chemotactic protein, homologous to mouse Sig-je)	158105		{Mycobacterium tuberculosis, susceptibility to}	607948		3	Ccl12
17q12	17:34255284-34257202	CCL2, SCYA2, MCP1, MCAF	Small inducible cytokine A2 (monocyte chemotactic protein, homologous to mouse Sig-je)	158105		{Spina bifida, susceptibility to}	182940	Autosomal dominant	3	Ccl12
17q21.31	17:44248389-44268160	SLC4A1, AE1, EPB3, SPH4, SAO, CHC	Solute carrier family 4, anion exchanger, member 1 (erythrocyte membrane protein band 3, Diego blood group)	109270		Cryohydrocytosis	185020	Autosomal dominant	3	Slc4a1
17q21.31	17:44248389-44268160	SLC4A1, AE1, EPB3, SPH4, SAO, CHC	Solute carrier family 4, anion exchanger, member 1 (erythrocyte membrane protein band 3, Diego blood group)	109270		Ovalocytosis, SA type	166900	Autosomal dominant	3	Slc4a1
17q21.31	17:44248389-44268160	SLC4A1, AE1, EPB3, SPH4, SAO, CHC	Solute carrier family 4, anion exchanger, member 1 (erythrocyte membrane protein band 3, Diego blood group)	109270		Renal tubular acidosis, distal, AD	179800	Autosomal dominant	3	Slc4a1
17q21.31	17:44248389-44268160	SLC4A1, AE1, EPB3, SPH4, SAO, CHC	Solute carrier family 4, anion exchanger, member 1 (erythrocyte membrane protein band 3, Diego blood group)	109270		Renal tubular acidosis, distal, AR	611590	Autosomal recessive	3	Slc4a1
17q21.31	17:44248389-44268160	SLC4A1, AE1, EPB3, SPH4, SAO, CHC	Solute carrier family 4, anion exchanger, member 1 (erythrocyte membrane protein band 3, Diego blood group)	109270		Spherocytosis, type 4	612653	Autosomal dominant	3	Slc4a1
17q21.31	17:44248389-44268160	SLC4A1, AE1, EPB3, SPH4, SAO, CHC	Solute carrier family 4, anion exchanger, member 1 (erythrocyte membrane protein band 3, Diego blood group)	109270		[Blood group, Diego]	110500		3	Slc4a1
17q21.31	17:44248389-44268160	SLC4A1, AE1, EPB3, SPH4, SAO, CHC	Solute carrier family 4, anion exchanger, member 1 (erythrocyte membrane protein band 3, Diego blood group)	109270		[Blood group, Froese]	601551		3	Slc4a1
17q21.31	17:44248389-44268160	SLC4A1, AE1, EPB3, SPH4, SAO, CHC	Solute carrier family 4, anion exchanger, member 1 (erythrocyte membrane protein band 3, Diego blood group)	109270		[Blood group, Swann]	601550		3	Slc4a1
17q21.31	17:44248389-44268160	SLC4A1, AE1, EPB3, SPH4, SAO, CHC	Solute carrier family 4, anion exchanger, member 1 (erythrocyte membrane protein band 3, Diego blood group)	109270		[Blood group, Waldner]	112010		3	Slc4a1
17q21.31	17:44248389-44268160	SLC4A1, AE1, EPB3, SPH4, SAO, CHC	Solute carrier family 4, anion exchanger, member 1 (erythrocyte membrane protein band 3, Diego blood group)	109270		[Blood group, Wright]	112050		3	Slc4a1
17q21.31	17:44248389-44268160	SLC4A1, AE1, EPB3, SPH4, SAO, CHC	Solute carrier family 4, anion exchanger, member 1 (erythrocyte membrane protein band 3, Diego blood group)	109270		[Malaria, resistance to]	611162		3	Slc4a1
17q21.31	17:45894381-46028333	MAPT, MTBT1, DDPAC, MSTD	Microtubule-associated protein tau	157140	see 6p21	Dementia, frontotemporal, with or without parkinsonism	600274	Autosomal dominant	3	Mapt
17q21.31	17:45894381-46028333	MAPT, MTBT1, DDPAC, MSTD	Microtubule-associated protein tau	157140	see 6p21	Pick disease	172700	Autosomal dominant	3	Mapt
17q21.31	17:45894381-46028333	MAPT, MTBT1, DDPAC, MSTD	Microtubule-associated protein tau	157140	see 6p21	Supranuclear palsy, progressive	601104	Autosomal dominant	3	Mapt
17q21.31	17:45894381-46028333	MAPT, MTBT1, DDPAC, MSTD	Microtubule-associated protein tau	157140	see 6p21	Supranuclear palsy, progressive atypical	260540	Autosomal recessive	3	Mapt
17q21.31	17:45894381-46028333	MAPT, MTBT1, DDPAC, MSTD	Microtubule-associated protein tau	157140	see 6p21	{Parkinson disease, susceptibility to}	168600	Autosomal dominant; Multifactorial	3	Mapt
17q22	17:58205435-58219604	MKS1, MKS, BBS13, JBTS28	MKS1 gene	609883	frequent in Finland	Bardet-Biedl syndrome 13	615990	Autosomal recessive	3	Mks1
17q22	17:58205435-58219604	MKS1, MKS, BBS13, JBTS28	MKS1 gene	609883	frequent in Finland	Joubert syndrome 28	617121	Autosomal recessive	3	Mks1
17q22	17:58205435-58219604	MKS1, MKS, BBS13, JBTS28	MKS1 gene	609883	frequent in Finland	Meckel syndrome 1	249000	Autosomal recessive	3	Mks1
17q22	17:58269854-58280934	MPO	Myeloperoxidase	606989	translocated in t(15;17)(q22;q11.2)	Myeloperoxidase deficiency	254600	Autosomal recessive	3	Mpo
17q22	17:58269854-58280934	MPO	Myeloperoxidase	606989	translocated in t(15;17)(q22;q11.2)	{Alzheimer disease, susceptibility to}	104300	Autosomal dominant	3	Mpo
17q22	17:58269854-58280934	MPO	Myeloperoxidase	606989	translocated in t(15;17)(q22;q11.2)	{Lung cancer, protection against, in smokers}			3	Mpo
17q22	17:58352499-58418893	RNF43, RNF124, SSPCS	Ring finger protein 43	612482		Sessile serrated polyposis cancer syndrome	617108	Autosomal dominant	3	Rnf43
17q23.3	17:63938553-63972917	SCN4A, HYPP, NAC1A, HOKPP2, CMS16	Sodium channel, voltage-gated, type IV, alpha polypeptide	603967	21.5kb from GH1	Hyperkalemic periodic paralysis, type 2	170500	Autosomal dominant	3	Scn4a
17q23.3	17:63938553-63972917	SCN4A, HYPP, NAC1A, HOKPP2, CMS16	Sodium channel, voltage-gated, type IV, alpha polypeptide	603967	21.5kb from GH1	Hypokalemic periodic paralysis, type 2	613345	Autosomal dominant	3	Scn4a
17q23.3	17:63938553-63972917	SCN4A, HYPP, NAC1A, HOKPP2, CMS16	Sodium channel, voltage-gated, type IV, alpha polypeptide	603967	21.5kb from GH1	Myasthenic syndrome, congenital, 16	614198	Autosomal recessive	3	Scn4a
17q23.3	17:63938553-63972917	SCN4A, HYPP, NAC1A, HOKPP2, CMS16	Sodium channel, voltage-gated, type IV, alpha polypeptide	603967	21.5kb from GH1	Myotonia congenita, atypical, acetazolamide-responsive	608390	Autosomal dominant	3	Scn4a
17q23.3	17:63938553-63972917	SCN4A, HYPP, NAC1A, HOKPP2, CMS16	Sodium channel, voltage-gated, type IV, alpha polypeptide	603967	21.5kb from GH1	Paramyotonia congenita	168300	Autosomal dominant	3	Scn4a
19p13.11	19:17871393-17895174	SLC5A5, NIS, TDH1	Solute carrier family 5 (sodium iodide symporter), member-5	601843		Thyroid dyshormonogenesis 1	274400	Autosomal recessive	3	Slc5a5
19q13.11	19:35030469-35040448	SCN1B, GEFSP1, BRGDA5, ATFB13, EIEE52	Sodium channel, voltage-gated, type I, beta polypeptide	600235		Atrial fibrillation, familial, 13	615377	Autosomal dominant	3	Scn1b
19q13.11	19:35030469-35040448	SCN1B, GEFSP1, BRGDA5, ATFB13, EIEE52	Sodium channel, voltage-gated, type I, beta polypeptide	600235		Brugada syndrome 5	612838		3	Scn1b
19q13.11	19:35030469-35040448	SCN1B, GEFSP1, BRGDA5, ATFB13, EIEE52	Sodium channel, voltage-gated, type I, beta polypeptide	600235		Cardiac conduction defect, nonspecific	612838		3	Scn1b
19q13.11	19:35030469-35040448	SCN1B, GEFSP1, BRGDA5, ATFB13, EIEE52	Sodium channel, voltage-gated, type I, beta polypeptide	600235		Epilepsy, generalized, with febrile seizures plus, type 1	604233	Autosomal dominant	3	Scn1b
19q13.11	19:35030469-35040448	SCN1B, GEFSP1, BRGDA5, ATFB13, EIEE52	Sodium channel, voltage-gated, type I, beta polypeptide	600235		Epileptic encephalopathy, early infantile, 52	617350	Autosomal recessive	3	Scn1b
19q13.2	19:38264572-38292614	SPINT2, HAI2, DIAR3	Serine protease inhibitor, Kunitz-type, 2 (hepatocyte growth factor activator inhibitor 2; bikunin, placental)	605124		Diarrhea 3, secretory sodium, congenital, syndromic	270420	Autosomal recessive	3	Spint2
19q13.2	19:41330322-41353921	TGFB1, DPD1, CED, IBDIMDE	Transforming growth factor, beta-1	190180		Camurati-Engelmann disease	131300	Autosomal dominant	3	Tgfb1
19q13.2	19:41330322-41353921	TGFB1, DPD1, CED, IBDIMDE	Transforming growth factor, beta-1	190180		Inflammatory bowel disease, immunodeficiency, and encephalopathy	618213	Autosomal recessive	3	Tgfb1
19q13.2	19:41330322-41353921	TGFB1, DPD1, CED, IBDIMDE	Transforming growth factor, beta-1	190180		{Cystic fibrosis lung disease, modifier of}	219700	Autosomal recessive	3	Tgfb1
19q13.2	19:41354416-41364533	B9D2, MKS10, JBTS34	B9 domain-containing protein 2	611951	mutation identified in 1 MKS10 family	?Meckel syndrome 10	614175	Autosomal recessive	3	B9d2
19q13.2	19:41354416-41364533	B9D2, MKS10, JBTS34	B9 domain-containing protein 2	611951	mutation identified in 1 MKS10 family	Joubert syndrome 34	614175	Autosomal recessive	3	B9d2
19q13.2	19:41966581-41994229	ATP1A3, DYT12, RDP, AHC2, CAPOS	ATPase, Na+K+ transporting, alpha-3 polypeptide	182350		Alternating hemiplegia of childhood 2	614820	Autosomal dominant	3	Atp1a3
19q13.2	19:41966581-41994229	ATP1A3, DYT12, RDP, AHC2, CAPOS	ATPase, Na+K+ transporting, alpha-3 polypeptide	182350		CAPOS syndrome	601338	Autosomal dominant	3	Atp1a3
19q13.2	19:41966581-41994229	ATP1A3, DYT12, RDP, AHC2, CAPOS	ATPase, Na+K+ transporting, alpha-3 polypeptide	182350		Dystonia-12	128235	Autosomal dominant	3	Atp1a3
19q13.31	19:43766532-43782138	KCNN4, KCA4, SK4, DHS2	Potassium intermediate/small conductance calcium-activated channel, subfamily N, member 4	602754		Dehydrated hereditary stomatocytosis 2	616689	Autosomal dominant	3	Kcnn4
19q13.32	19:44905795-44909394	APOE, AD2, LPG, LDLCQ5	Apolipoprotein E	107741	possible 2nd locus for AD2 on chr.19	Alzheimer disease-2	104310	Autosomal dominant	3	Apoe
19q13.32	19:44905795-44909394	APOE, AD2, LPG, LDLCQ5	Apolipoprotein E	107741	possible 2nd locus for AD2 on chr.19	Hyperlipoproteinemia, type III	617347		3	Apoe
19q13.32	19:44905795-44909394	APOE, AD2, LPG, LDLCQ5	Apolipoprotein E	107741	possible 2nd locus for AD2 on chr.19	Lipoprotein glomerulopathy	611771		3	Apoe
19q13.32	19:44905795-44909394	APOE, AD2, LPG, LDLCQ5	Apolipoprotein E	107741	possible 2nd locus for AD2 on chr.19	Sea-blue histiocyte disease	269600	Autosomal recessive	3	Apoe
19q13.32	19:44905795-44909394	APOE, AD2, LPG, LDLCQ5	Apolipoprotein E	107741	possible 2nd locus for AD2 on chr.19	{?Macular degeneration, age-related}	603075	Autosomal dominant	3	Apoe
19q13.32	19:44905795-44909394	APOE, AD2, LPG, LDLCQ5	Apolipoprotein E	107741	possible 2nd locus for AD2 on chr.19	{Coronary artery disease, severe, susceptibility to}	617347		3	Apoe
19q13.32	19:46746014-46758574	FKRP, MDC1C, LGMDR9, MDDGA5, MDDGB5, MDDGC5	Fukutin-related protein	606596		Muscular dystrophy-dystroglycanopathy (congenital with brain and eye anomalies), type A, 5	613153	Autosomal recessive	3	Fkrp
19q13.32	19:46746014-46758574	FKRP, MDC1C, LGMDR9, MDDGA5, MDDGB5, MDDGC5	Fukutin-related protein	606596		Muscular dystrophy-dystroglycanopathy (congenital with or without mental retardation), type B, 5	606612	Autosomal recessive	3	Fkrp
19q13.32	19:46746014-46758574	FKRP, MDC1C, LGMDR9, MDDGA5, MDDGB5, MDDGC5	Fukutin-related protein	606596		Muscular dystrophy-dystroglycanopathy (limb-girdle), type C, 5	607155	Autosomal recessive	3	Fkrp
19q13.33	19:49806865-49817375	FUZ, NTD	Fuzzy planar cell polarity protein	610622		{Neural tube defects, susceptibility to}	182940	Autosomal dominant	3	Fuz
20p13	20:4686455-4701587	PRNP, PRIP, KURU, CJD	Prion protein (p27-30)	176640	pter-PRNP-SCG1-BMP2A-PAX1-cen	Cerebral amyloid angiopathy, PRNP-related	137440	Autosomal dominant	3	Prnp
20p13	20:4686455-4701587	PRNP, PRIP, KURU, CJD	Prion protein (p27-30)	176640	pter-PRNP-SCG1-BMP2A-PAX1-cen	Creutzfeldt-Jakob disease	123400	Autosomal dominant	3	Prnp
20p13	20:4686455-4701587	PRNP, PRIP, KURU, CJD	Prion protein (p27-30)	176640	pter-PRNP-SCG1-BMP2A-PAX1-cen	Gerstmann-Straussler disease	137440	Autosomal dominant	3	Prnp
20p13	20:4686455-4701587	PRNP, PRIP, KURU, CJD	Prion protein (p27-30)	176640	pter-PRNP-SCG1-BMP2A-PAX1-cen	Huntington disease-like 1	603218	Autosomal dominant	3	Prnp
20p13	20:4686455-4701587	PRNP, PRIP, KURU, CJD	Prion protein (p27-30)	176640	pter-PRNP-SCG1-BMP2A-PAX1-cen	Insomnia, fatal familial	600072	Autosomal dominant	3	Prnp
20p13	20:4686455-4701587	PRNP, PRIP, KURU, CJD	Prion protein (p27-30)	176640	pter-PRNP-SCG1-BMP2A-PAX1-cen	Prion disease with protracted course	606688	Autosomal dominant	3	Prnp
20p13	20:4686455-4701587	PRNP, PRIP, KURU, CJD	Prion protein (p27-30)	176640	pter-PRNP-SCG1-BMP2A-PAX1-cen	{Kuru, susceptibility to}	245300		3	Prnp
20q11-q13	20:28100000-64444167	HYT5	Hypertension, essential, susceptibility to, 5	610261		{Hypertension, essential, susceptibility to, 5}	145500	Multifactorial	2
20q13.13	20:49503873-49568136	PTGIS, CYP8A1, PGIS, CYP8	Prostaglandin I2 synthase	601699		Hypertension, essential	145500	Multifactorial	3	Ptgis
21q21.3	21:25880549-26171127	APP, AAA, CVAP, AD1	Amyloid beta (A4) precursor protein	104760	proximal to SOD; very distal q21 or boundary with q22	Alzheimer disease 1, familial	104300	Autosomal dominant	3	App
21q21.3	21:25880549-26171127	APP, AAA, CVAP, AD1	Amyloid beta (A4) precursor protein	104760	proximal to SOD; very distal q21 or boundary with q22	Cerebral amyloid angiopathy, Dutch, Italian, Iowa, Flemish, Arctic variants	605714	Autosomal dominant	3	App
22q12.3	22:32043049-32113028	SLC5A1, SGLT1	Solute carrier family 5 (sodium/glucose transporter), member 1	182380		Glucose/galactose malabsorption	606824	Autosomal recessive	3	Slc5a1
Xq22.3	X:108155606-108439492	COL4A6, DELXq22.3, CXDELq22.3, DFNX6	Collagen IV, alpha-6 polypeptide	303631	mutation identified in 1 DFNX6 family	?Deafness, X-linked 6	300914	X-linked recessive	3	Col4a6
Xq22.3	X:108439837-108697544	COL4A5, ATS1	Collagen IV, alpha-5 polypeptide	303630	diffuse leiomyomatosis with Alport syndrome = contiguous gene syndrome with COL4A6	Alport syndrome 1, X-linked	301050	X-linked dominant	3	Col4a5
Xq24	X:121047609-121050093	GLUD2	Glutamate dehydrogenase-2	300144		{Parkinson disease, age of onset, modifier}	168600	Autosomal dominant; Multifactorial	3
Xq27.3	X:147911918-147951126	FMR1, FRAXA, POF1	FMR1 gene	309550	8-8.7Mb from telomere	Fragile X syndrome	300624	X-linked dominant	3	Fmr1
Xq27.3	X:147911918-147951126	FMR1, FRAXA, POF1	FMR1 gene	309550	8-8.7Mb from telomere	Fragile X tremor/ataxia syndrome	300623	X-linked dominant	3	Fmr1
Xq27.3	X:147911918-147951126	FMR1, FRAXA, POF1	FMR1 gene	309550	8-8.7Mb from telomere	Premature ovarian failure 1	311360	X-linked	3	Fmr1
Xq28	X:154021572-154097730	MECP2, RTT, PPMX, MRX16, MRX79, AUTSX3, MRXSL, MRXS13	Methyl-CpG-binding protein-2	300005	70kb centromeric of RCP/GCP	Encephalopathy, neonatal severe	300673	X-linked recessive	3	Mecp2
Xq28	X:154021572-154097730	MECP2, RTT, PPMX, MRX16, MRX79, AUTSX3, MRXSL, MRXS13	Methyl-CpG-binding protein-2	300005	70kb centromeric of RCP/GCP	Mental retardation, X-linked syndromic, Lubs type	300260	X-linked recessive	3	Mecp2
Xq28	X:154021572-154097730	MECP2, RTT, PPMX, MRX16, MRX79, AUTSX3, MRXSL, MRXS13	Methyl-CpG-binding protein-2	300005	70kb centromeric of RCP/GCP	Mental retardation, X-linked, syndromic 13	300055	X-linked recessive	3	Mecp2
Xq28	X:154021572-154097730	MECP2, RTT, PPMX, MRX16, MRX79, AUTSX3, MRXSL, MRXS13	Methyl-CpG-binding protein-2	300005	70kb centromeric of RCP/GCP	Rett syndrome	312750	X-linked dominant	3	Mecp2
Xq28	X:154021572-154097730	MECP2, RTT, PPMX, MRX16, MRX79, AUTSX3, MRXSL, MRXS13	Methyl-CpG-binding protein-2	300005	70kb centromeric of RCP/GCP	Rett syndrome, atypical	312750	X-linked dominant	3	Mecp2
Xq28	X:154021572-154097730	MECP2, RTT, PPMX, MRX16, MRX79, AUTSX3, MRXSL, MRXS13	Methyl-CpG-binding protein-2	300005	70kb centromeric of RCP/GCP	Rett syndrome, preserved speech variant	312750	X-linked dominant	3	Mecp2
Xq28	X:154021572-154097730	MECP2, RTT, PPMX, MRX16, MRX79, AUTSX3, MRXSL, MRXS13	Methyl-CpG-binding protein-2	300005	70kb centromeric of RCP/GCP	{Autism susceptibility, X-linked 3}	300496	X-linked	3	Mecp2
Phenotype Mapping Key
1 - The disorder is placed on the map due to its association with a gene, but the underlying defect is not known.
2 - The disorder was placed on the map by statistical methods.
3 - The molecular basis of the disorder is known.
4 - A contiguous gene duplication or deletion syndrome in which multiple genes are involved.
