# Supplementary material for: Multiset sparse partial least squares path modeling for high dimensional omics data analysis
Source: BMC Bioinformatics. 2020 Jan 9;21:9. doi: 10.1186/s12859-019-3286-3 (PMC6953292; doi:10.1186/s12859-019-3286-3)
Supplement: Supplementary file 4 — Additional file 4 Supplementary co-expression pattern results of the Marfan data, obtained from Gene Mania in txt file format. [file 12859_2019_3286_MOESM4_ESM.txt]

Group	Name	Weight	Reference	PubMed	Source	Note
Physical Interactions	Matsumoto-Nakayama-2005	0.04940212005709455	Large-scale analysis of the human ubiquitin-related proteome. Matsumoto et al. (2005). Proteomics	http://www.ncbi.nlm.nih.gov/pubmed/16196087
Physical Interactions	Singh-Moore-2012	0.03674451065676993	The cellular EJC interactome reveals higher-order mRNP structure and an EJC-SR protein nexus. Singh et al. (2012). Cell	http://www.ncbi.nlm.nih.gov/pubmed/23084401
Physical Interactions	Petschnigg-Stagljar-2014	0.034905905406896386	The mammalian-membrane two-hybrid assay (MaMTH) for probing membrane-protein interactions in human cells. Petschnigg et al. (2014). Nat Methods	http://www.ncbi.nlm.nih.gov/pubmed/24658140
Physical Interactions	Whisenant-Salomon-2015	0.02407664010998498	The Activation-Induced Assembly of an RNA/Protein Interactome Centered on the Splicing Factor U2AF2 Regulates Gene Expression in Human CD4 T Cells. Whisenant et al. (2015). PLoS One	http://www.ncbi.nlm.nih.gov/pubmed/26641092
Physical Interactions	Lu-Zhang-2013	0.02177773033953872	The HECT type ubiquitin ligase NEDL2 is degraded by anaphase-promoting complex/cyclosome (APC/C)-Cdh1, and its tight regulation maintains the metaphase to anaphase transition. Lu et al. (2013). J Biol Chem	http://www.ncbi.nlm.nih.gov/pubmed/24163370
Physical Interactions	Phillips-Corn-2013	0.016701870886506966	Conformational dynamics control ubiquitin-deubiquitinase interactions and influence in vivo signaling. Phillips et al. (2013). Proc Natl Acad Sci U S A	http://www.ncbi.nlm.nih.gov/pubmed/23801757
Physical Interactions	Wagner-Choudhary-2011	0.01646497958624751	A proteome-wide, quantitative survey of in vivo ubiquitylation sites reveals widespread regulatory roles. Wagner et al. (2011). Mol Cell Proteomics	http://www.ncbi.nlm.nih.gov/pubmed/21890473
Physical Interactions	Behzadnia-Lührmann-2007	0.013703544019569951	Composition and three-dimensional EM structure of double affinity-purified, human prespliceosomal A complexes. Behzadnia et al. (2007). EMBO J	http://www.ncbi.nlm.nih.gov/pubmed/17332742
Physical Interactions	Leung-Jones-2014	0.012822766921511552	Enhanced prediction of Src homology 2 (SH2) domain binding potentials using a fluorescence polarization-derived c-Met, c-Kit, ErbB, and androgen receptor interactome. Leung et al. (2014). Mol Cell Proteomics	http://www.ncbi.nlm.nih.gov/pubmed/24728074
Physical Interactions	Berggård-James-2006	0.012505506620496293	140 mouse brain proteins identified by Ca2+-calmodulin affinity chromatography and tandem mass spectrometry. Berggård et al. (2006). J Proteome Res	http://www.ncbi.nlm.nih.gov/pubmed/16512683
Physical Interactions	Maréchal-Zou-2014	0.012265878192933458	PRP19 transforms into a sensor of RPA-ssDNA after DNA damage and drives ATR activation via a ubiquitin-mediated circuitry. Maréchal et al. (2014). Mol Cell	http://www.ncbi.nlm.nih.gov/pubmed/24332808
Physical Interactions	Neganova-Lako-2011	0.011422513684268724	An important role for CDK2 in G1 to S checkpoint activation and DNA damage response in human embryonic stem cells. Neganova et al. (2011). Stem Cells	http://www.ncbi.nlm.nih.gov/pubmed/21319273
Physical Interactions	McCracken-Blencowe-2005	0.010677920854525007	Proteomic analysis of SRm160-containing complexes reveals a conserved association with cohesin. McCracken et al. (2005). J Biol Chem	http://www.ncbi.nlm.nih.gov/pubmed/16159877
Physical Interactions	Mak-Moffat-2010	0.010428720768102018	A lentiviral functional proteomics approach identifies chromatin remodeling complexes important for the induction of pluripotency. Mak et al. (2010). Mol Cell Proteomics	http://www.ncbi.nlm.nih.gov/pubmed/20305087
Physical Interactions	Murakawa-Landthaler-2015	0.009182636312537044	RC3H1 post-transcriptionally regulates A20 mRNA and modulates the activity of the IKK/NF-κB pathway. Murakawa et al. (2015). Nat Commun	http://www.ncbi.nlm.nih.gov/pubmed/26170170
Physical Interactions	Nicholson-Hupp-2014	0.008843890940419435	A systems wide mass spectrometric based linear motif screen to identify dominant in-vivo interacting proteins for the ubiquitin ligase MDM2. Nicholson et al. (2014). Cell Signal	http://www.ncbi.nlm.nih.gov/pubmed/24583282
Physical Interactions	Llères-Lamond-2010	0.008720910439211436	Direct interaction between hnRNP-M and CDC5L/PLRG1 proteins affects alternative splice site choice. Llères et al. (2010). EMBO Rep	http://www.ncbi.nlm.nih.gov/pubmed/20467437
Physical Interactions	Jones-MacBeath-2006	0.008336200523592187	A quantitative protein interaction network for the ErbB receptors using protein microarrays. Jones et al. (2006). Nature	http://www.ncbi.nlm.nih.gov/pubmed/16273093
Physical Interactions	McFarland-Nussbaum-2008	0.007743809183646058	Proteomics analysis identifies phosphorylation-dependent alpha-synuclein protein interactions. McFarland et al. (2008). Mol Cell Proteomics	http://www.ncbi.nlm.nih.gov/pubmed/18614564
Physical Interactions	Guarani-Harper-2014	0.007313744088072456	TIMMDC1/C3orf1 functions as a membrane-embedded mitochondrial complex I assembly factor through association with the MCIA complex. Guarani et al. (2014). Mol Cell Biol	http://www.ncbi.nlm.nih.gov/pubmed/24344204
Physical Interactions	Hill-Livingston-2014	0.00725693066591474	Systematic screening reveals a role for BRCA1 in the response to transcription-associated DNA damage. Hill et al. (2014). Genes Dev	http://www.ncbi.nlm.nih.gov/pubmed/25184681
Physical Interactions	Bett-Hay-2013	0.007045939388682712	The P-body component USP52/PAN2 is a novel regulator of HIF1A mRNA stability. Bett et al. (2013). Biochem J	http://www.ncbi.nlm.nih.gov/pubmed/23398456
Physical Interactions	Stes-Gevaert-2014	0.006383637187706324	A COFRADIC protocol to study protein ubiquitination. Stes et al. (2014). J Proteome Res	http://www.ncbi.nlm.nih.gov/pubmed/24816145
Physical Interactions	Jeronimo-Coulombe-2007	0.005820274729394235	Systematic analysis of the protein interaction network for the human transcription machinery reveals the identity of the 7SK capping enzyme. Jeronimo et al. (2007). Mol Cell	http://www.ncbi.nlm.nih.gov/pubmed/17643375
Physical Interactions	Xu-Ye-2012	0.005749789046402884	SGTA recognizes a noncanonical ubiquitin-like domain in the Bag6-Ubl4A-Trc35 complex to promote endoplasmic reticulum-associated degradation. Xu et al. (2012). Cell Rep	http://www.ncbi.nlm.nih.gov/pubmed/23246001
Physical Interactions	Danielsen-Nielsen-2011	0.005672575665357327	Mass spectrometric analysis of lysine ubiquitylation reveals promiscuity at site level. Danielsen et al. (2011). Mol Cell Proteomics	http://www.ncbi.nlm.nih.gov/pubmed/21139048
Physical Interactions	Gloeckner-Ueffing-2007	0.005497191487463935	A novel tandem affinity purification strategy for the efficient isolation and characterisation of native protein complexes. Gloeckner et al. (2007). Proteomics	http://www.ncbi.nlm.nih.gov/pubmed/17979178
Physical Interactions	Fogeron-Lange-2013	0.005368093882604969	LGALS3BP regulates centriole biogenesis and centrosome hypertrophy in cancer cells. Fogeron et al. (2013). Nat Commun	http://www.ncbi.nlm.nih.gov/pubmed/23443559
Physical Interactions	Zhou-Conrads-2004	0.005255142577339209	An investigation into the human serum "interactome". Zhou et al. (2004). Electrophoresis	http://www.ncbi.nlm.nih.gov/pubmed/15174051
Physical Interactions	Brehme-Superti-Furga-2009	0.005213406341120858	Charting the molecular network of the drug target Bcr-Abl. Brehme et al. (2009). Proc Natl Acad Sci U S A	http://www.ncbi.nlm.nih.gov/pubmed/19380743
Physical Interactions	Yu-Chow-2013	0.005128459800842215	VCP phosphorylation-dependent interaction partners prevent apoptosis in Helicobacter pylori-infected gastric epithelial cells. Yu et al. (2013). PLoS One	http://www.ncbi.nlm.nih.gov/pubmed/23383273
Physical Interactions	Freibaum-Taylor-2010	0.005067976913947913	Global analysis of TDP-43 interacting proteins reveals strong association with RNA splicing and translation machinery. Freibaum et al. (2010). J Proteome Res	http://www.ncbi.nlm.nih.gov/pubmed/20020773
Physical Interactions	Hegele-Stelzl-2012 B	0.004816926537513253	Dynamic protein-protein interaction wiring of the human spliceosome. Hegele et al. (2012). Mol Cell	http://www.ncbi.nlm.nih.gov/pubmed/22365833
Physical Interactions	Weinmann-Meister-2009	0.0048162567312939495	Importin 8 is a gene silencing factor that targets argonaute proteins to distinct mRNAs. Weinmann et al. (2009). Cell	http://www.ncbi.nlm.nih.gov/pubmed/19167051
Physical Interactions	Narayan-Bennett-2012	0.004563876158368834	Short-chain 3-hydroxyacyl-coenzyme A dehydrogenase associates with a protein super-complex integrating multiple metabolic pathways. Narayan et al. (2012). PLoS One	http://www.ncbi.nlm.nih.gov/pubmed/22496890
Physical Interactions	Kristensen-Foster-2012	0.004479930944264482	A high-throughput approach for measuring temporal changes in the interactome. Kristensen et al. (2012). Nat Methods	http://www.ncbi.nlm.nih.gov/pubmed/22863883
Physical Interactions	Udeshi-Carr-2012	0.004452864506028799	Methods for quantification of in vivo changes in protein ubiquitination following proteasome and deubiquitinase inhibition. Udeshi et al. (2012). Mol Cell Proteomics	http://www.ncbi.nlm.nih.gov/pubmed/22505724
Physical Interactions	Agrawal-Sedivy-2010	0.004417354421544795	Proteomic profiling of Myc-associated proteins. Agrawal et al. (2010). Cell Cycle	http://www.ncbi.nlm.nih.gov/pubmed/21150319
Physical Interactions	Varjosalo-Superti-Furga-2013	0.004393369087262258	Interlaboratory reproducibility of large-scale human protein-complex analysis by standardized AP-MS. Varjosalo et al. (2013). Nat Methods	http://www.ncbi.nlm.nih.gov/pubmed/23455922
Physical Interactions	Rowbotham-Mermoud-2011	0.003995249878447899	Maintenance of silent chromatin through replication requires SWI/SNF-like chromatin remodeler SMARCAD1. Rowbotham et al. (2011). Mol Cell	http://www.ncbi.nlm.nih.gov/pubmed/21549307
Physical Interactions	Arroyo-Aloy-2014	0.0039059414856280656	Charting the molecular links between driver and susceptibility genes in colorectal cancer. Arroyo et al. (2014). Biochem Biophys Res Commun	http://www.ncbi.nlm.nih.gov/pubmed/24412244
Physical Interactions	Barr-Knapp-2009	0.003775469138936695	Large-scale structural analysis of the classical human protein tyrosine phosphatome. Barr et al. (2009). Cell	http://www.ncbi.nlm.nih.gov/pubmed/19167335
Physical Interactions	Emdal-Olsen-2015	0.0036429213509623286	Temporal proteomics of NGF-TrkA signaling identifies an inhibitory role for the E3 ligase Cbl-b in neuroblastoma cell differentiation. Emdal et al. (2015). Sci Signal	http://www.ncbi.nlm.nih.gov/pubmed/25921289
Physical Interactions	Cox-Rizzino-2013	0.0035704542632395385	The SOX2-interactome in brain cancer cells identifies the requirement of MSI2 and USP9X for the growth of brain tumor cells. Cox et al. (2013). PLoS One	http://www.ncbi.nlm.nih.gov/pubmed/23667531
Physical Interactions	Giannone-Liu-2010	0.00346002952538233	The protein network surrounding the human telomere repeat binding factors TRF1, TRF2, and POT1. Giannone et al. (2010). PLoS One	http://www.ncbi.nlm.nih.gov/pubmed/20811636
Physical Interactions	Li-Dorf-2011 A	0.0034593202029152563	Mapping a dynamic innate immunity protein interaction network regulating type I interferon production. Li et al. (2011). Immunity	http://www.ncbi.nlm.nih.gov/pubmed/21903422
Physical Interactions	IREF-DIP	0.0034509864629827785
Physical Interactions	Havugimana-Emili-2012	0.0034137179627739818	A census of human soluble protein complexes. Havugimana et al. (2012). Cell	http://www.ncbi.nlm.nih.gov/pubmed/22939629
Physical Interactions	Persaud-Rotin-2009	0.003349327272587858	Comparison of substrate specificity of the ubiquitin ligases Nedd4 and Nedd4-2 using proteome arrays. Persaud et al. (2009). Mol Syst Biol	http://www.ncbi.nlm.nih.gov/pubmed/19953087
Physical Interactions	Foerster-Ritter-2013	0.0033206020464242297	Characterization of the EGFR interactome reveals associated protein complex networks and intracellular receptor dynamics. Foerster et al. (2013). Proteomics	http://www.ncbi.nlm.nih.gov/pubmed/23956138
Physical Interactions	Fenner-Prehn-2010	0.0031610837558968805	Expanding the substantial interactome of NEMO using protein microarrays. Fenner et al. (2010). PLoS One	http://www.ncbi.nlm.nih.gov/pubmed/20098747
Physical Interactions	Wan-Emili-2015	0.003125552405684333	Panorama of ancient metazoan macromolecular complexes. Wan et al. (2015). Nature	http://www.ncbi.nlm.nih.gov/pubmed/26344197
Physical Interactions	Roux-Burke-2012	0.0030896314013114895	A promiscuous biotin ligase fusion protein identifies proximal and interacting proteins in mammalian cells. Roux et al. (2012). J Cell Biol	http://www.ncbi.nlm.nih.gov/pubmed/22412018
Physical Interactions	Loch-Strickler-2012	0.0029301471627082055	A microarray of ubiquitylated proteins for profiling deubiquitylase activity reveals the critical roles of both chain and substrate. Loch et al. (2012). Biochim Biophys Acta	http://www.ncbi.nlm.nih.gov/pubmed/22626734
Physical Interactions	IREF-MATRIXDB	0.0028032953057409546
Physical Interactions	Diner-Cristea-2015	0.0027025756952039153	Interactions of the Antiviral Factor Interferon Gamma-Inducible Protein 16 (IFI16) Mediate Immune Signaling and Herpes Simplex Virus-1 Immunosuppression. Diner et al. (2015). Mol Cell Proteomics	http://www.ncbi.nlm.nih.gov/pubmed/25693804
Physical Interactions	Hein-Mann-2015	0.0027008356366695734	A human interactome in three quantitative dimensions organized by stoichiometries and abundances. Hein et al. (2015). Cell	http://www.ncbi.nlm.nih.gov/pubmed/26496610
Physical Interactions	Li-Chen-2015	0.002635849527415027	Proteomic analyses reveal distinct chromatin-associated and soluble transcription factor complexes. Li et al. (2015). Mol Syst Biol	http://www.ncbi.nlm.nih.gov/pubmed/25609649
Physical Interactions	Wang-Xu-2015	0.0025410594642058344	Interaction of amyotrophic lateral sclerosis/frontotemporal lobar degeneration-associated fused-in-sarcoma with proteins involved in metabolic and protein degradation pathways. Wang et al. (2015). Neurobiol Aging	http://www.ncbi.nlm.nih.gov/pubmed/25192599
Physical Interactions	Kotlyar-Jurisica-2015	0.00253923916771707	In silico prediction of physical protein interactions and characterization of interactome orphans. Kotlyar et al. (2015). Nat Methods	http://www.ncbi.nlm.nih.gov/pubmed/25402006
Physical Interactions	Lipp-Guthrie-2015	0.0025171896221101954	SR protein kinases promote splicing of nonconsensus introns. Lipp et al. (2015). Nat Struct Mol Biol	http://www.ncbi.nlm.nih.gov/pubmed/26167880
Physical Interactions	Barrios-Rodiles-Wrana-2005	0.0024360181103337143	High-throughput mapping of a dynamic signaling network in mammalian cells. Barrios-Rodiles et al. (2005). Science	http://www.ncbi.nlm.nih.gov/pubmed/15761153
Physical Interactions	Roy-Pardo-2014	0.0024342625022677005	hnRNPA1 couples nuclear export and translation of specific mRNAs downstream of FGF-2/S6K2 signalling. Roy et al. (2014). Nucleic Acids Res	http://www.ncbi.nlm.nih.gov/pubmed/25324306
Physical Interactions	BIOGRID-SMALL-SCALE-STUDIES	0.0023809484447036354
Physical Interactions	Sowa-Harper-2009	0.0023390668123036773	Defining the human deubiquitinating enzyme interaction landscape. Sowa et al. (2009). Cell	http://www.ncbi.nlm.nih.gov/pubmed/19615732
Physical Interactions	Taipale-Lindquist-2012	0.002232774369989056	Quantitative analysis of HSP90-client interactions reveals principles of substrate recognition. Taipale et al. (2012). Cell	http://www.ncbi.nlm.nih.gov/pubmed/22939624
Physical Interactions	Oshikawa-Nakayama-2012	0.002224788150658056	Proteome-wide identification of ubiquitylation sites by conjugation of engineered lysine-less ubiquitin. Oshikawa et al. (2012). J Proteome Res	http://www.ncbi.nlm.nih.gov/pubmed/22053931
Physical Interactions	Bonacci-Soubeyran-2014	0.0021975579751408944	Identification of new mechanisms of cellular response to chemotherapy by tracking changes in post-translational modifications by ubiquitin and ubiquitin-like proteins. Bonacci et al. (2014). J Proteome Res	http://www.ncbi.nlm.nih.gov/pubmed/24654937
Physical Interactions	Oliviero-Cagney-2015	0.0021312358830172418	The variant Polycomb Repressor Complex 1 component PCGF1 interacts with a pluripotency sub-network that includes DPPA4, a regulator of embryogenesis. Oliviero et al. (2015). Sci Rep	http://www.ncbi.nlm.nih.gov/pubmed/26687479
Physical Interactions	Tong-Moran-2014	0.0021308652524225785	Proteomic analysis of the epidermal growth factor receptor (EGFR) interactome and post-translational modifications associated with receptor endocytosis in response to EGF and stress. Tong et al. (2014). Mol Cell Proteomics	http://www.ncbi.nlm.nih.gov/pubmed/24797263
Physical Interactions	Jin-Pawson-2004	0.0021144818658209506	Proteomic, functional, and domain-based analysis of in vivo 14-3-3 binding proteins involved in cytoskeletal regulation and cellular organization. Jin et al. (2004). Curr Biol	http://www.ncbi.nlm.nih.gov/pubmed/15324660
Physical Interactions	Wilker-Yaffe-2007	0.002106592647146982	14-3-3sigma controls mitotic translation to facilitate cytokinesis. Wilker et al. (2007). Nature	http://www.ncbi.nlm.nih.gov/pubmed/17361185
Physical Interactions	IREF-BIND	0.0020910594603048152
Physical Interactions	Kim-Gygi-2011	0.002087235044090813	Systematic and quantitative assessment of the ubiquitin-modified proteome. Kim et al. (2011). Mol Cell	http://www.ncbi.nlm.nih.gov/pubmed/21906983
Physical Interactions	Hutchins-Peters-2010	0.0020831018025556317	Systematic analysis of human protein complexes identifies chromosome segregation proteins. Hutchins et al. (2010). Science	http://www.ncbi.nlm.nih.gov/pubmed/20360068
Physical Interactions	IREF-MPPI	0.002030608124337363
Physical Interactions	Zhao-Krug-2005	0.0019341842542576393	Human ISG15 conjugation targets both IFN-induced and constitutively expressed proteins functioning in diverse cellular pathways. Zhao et al. (2005). Proc Natl Acad Sci U S A	http://www.ncbi.nlm.nih.gov/pubmed/16009940
Physical Interactions	Li-Haura-2013	0.0018208857679013063	Perturbation of the mutated EGFR interactome identifies vulnerabilities and resistance mechanisms. Li et al. (2013). Mol Syst Biol	http://www.ncbi.nlm.nih.gov/pubmed/24189400
Physical Interactions	Woods-Monteiro-2012	0.0017601129471902712	Charting the landscape of tandem BRCT domain-mediated protein interactions. Woods et al. (2012). Sci Signal	http://www.ncbi.nlm.nih.gov/pubmed/22990118
Physical Interactions	Xie-Cong-2013	0.0017159657684066032	Deubiquitinase FAM/USP9X interacts with the E3 ubiquitin ligase SMURF1 protein and protects it from ligase activity-dependent self-degradation. Xie et al. (2013). J Biol Chem	http://www.ncbi.nlm.nih.gov/pubmed/23184937
Physical Interactions	Malovannaya-Qin-2010	0.001636491152780891	Streamlined analysis schema for high-throughput identification of endogenous protein complexes. Malovannaya et al. (2010). Proc Natl Acad Sci U S A	http://www.ncbi.nlm.nih.gov/pubmed/20133760
Physical Interactions	Ramachandran-LaBaer-2004	0.0015888828737689572	Self-assembling protein microarrays. Ramachandran et al. (2004). Science	http://www.ncbi.nlm.nih.gov/pubmed/15232106
Physical Interactions	Xiao-Lefkowitz-2007	0.0014849334139725359	Functional specialization of beta-arrestin interactions revealed by proteomic analysis. Xiao et al. (2007). Proc Natl Acad Sci U S A	http://www.ncbi.nlm.nih.gov/pubmed/17620599
Physical Interactions	Napolitano-Meroni-2011	0.001479877016596139	Functional interactions between ubiquitin E2 enzymes and TRIM proteins. Napolitano et al. (2011). Biochem J	http://www.ncbi.nlm.nih.gov/pubmed/21143188
Physical Interactions	IREF-PUBMED	0.0014671840997711062
Physical Interactions	Varjosalo-Gstaiger-2013	0.0014224532430492768	The protein interaction landscape of the human CMGC kinase group. Varjosalo et al. (2013). Cell Rep	http://www.ncbi.nlm.nih.gov/pubmed/23602568
Physical Interactions	Koch-Hermeking-2007	0.0013822267834023775	Large-scale identification of c-MYC-associated proteins using a combined TAP/MudPIT approach. Koch et al. (2007). Cell Cycle	http://www.ncbi.nlm.nih.gov/pubmed/17314511
Physical Interactions	So-Colwill-2015	0.001358594512413445	Integrative analysis of kinase networks in TRAIL-induced apoptosis provides a source of potential targets for combination therapy. So et al. (2015). Sci Signal	http://www.ncbi.nlm.nih.gov/pubmed/25852190
Physical Interactions	Chen-Zhang-2013	0.0013492203510680851	Quantitative study of the interactome of PKCζ involved in the EGF-induced tumor cell chemotaxis. Chen et al. (2013). J Proteome Res	http://www.ncbi.nlm.nih.gov/pubmed/23402259
Physical Interactions	Scholz-Taylor-2016	0.001290906607177555	FIH Regulates Cellular Metabolism through Hydroxylation of the Deubiquitinase OTUB1. Scholz et al. (2016). PLoS Biol	http://www.ncbi.nlm.nih.gov/pubmed/26752685
Physical Interactions	Huttlin-Gygi-2015	0.001203167113791929	The BioPlex Network: A Systematic Exploration of the Human Interactome. Huttlin et al. (2015). Cell	http://www.ncbi.nlm.nih.gov/pubmed/26186194
Physical Interactions	Ingham-Pawson-2005	0.0011653639246714494	WW domains provide a platform for the assembly of multiprotein networks. Ingham et al. (2005). Mol Cell Biol	http://www.ncbi.nlm.nih.gov/pubmed/16055720
Physical Interactions	Yatim-Benkirane-2012	0.0010801744029334788	NOTCH1 nuclear interactome reveals key regulators of its transcriptional activity and oncogenic function. Yatim et al. (2012). Mol Cell	http://www.ncbi.nlm.nih.gov/pubmed/23022380
Physical Interactions	Thompson-Luchansky-2014	0.0010516088264051165	Quantitative Lys-ϵ-Gly-Gly (diGly) proteomics coupled with inducible RNAi reveals ubiquitin-mediated proteolysis of DNA damage-inducible transcript 4 (DDIT4) by the E3 ligase HUWE1. Thompson et al. (2014). J Biol Chem	http://www.ncbi.nlm.nih.gov/pubmed/25147182
Physical Interactions	Bandyopadhyay-Ideker-2010	0.0010072024097513032	A human MAP kinase interactome. Bandyopadhyay et al. (2010). Nat Methods	http://www.ncbi.nlm.nih.gov/pubmed/20936779
Physical Interactions	Tsai-Cristea-2012	0.0010024074950555216	Functional proteomics establishes the interaction of SIRT7 with chromatin remodeling complexes and expands its role in regulation of RNA polymerase I transcription. Tsai et al. (2012). Mol Cell Proteomics	http://www.ncbi.nlm.nih.gov/pubmed/22586326
Physical Interactions	van Wijk-Timmers-2009	0.0010006416615709582	A comprehensive framework of E2-RING E3 interactions of the human ubiquitin-proteasome system. van Wijk et al. (2009). Mol Syst Biol	http://www.ncbi.nlm.nih.gov/pubmed/19690564
Physical Interactions	IREF-INTACT	0.0009859433025810073
Physical Interactions	Grossmann-Stelzl-2015	0.0009680420657925164	Phospho-tyrosine dependent protein-protein interaction network. Grossmann et al. (2015). Mol Syst Biol	http://www.ncbi.nlm.nih.gov/pubmed/25814554
Physical Interactions	Floyd-Pagliarini-2016	0.0009573424517341121	Mitochondrial Protein Interaction Mapping Identifies Regulators of Respiratory Chain Function. Floyd et al. (2016). Mol Cell	http://www.ncbi.nlm.nih.gov/pubmed/27499296
Physical Interactions	Lee-Songyang-2011	0.0009317833175818531	Genome-wide YFP fluorescence complementation screen identifies new regulators for telomere signaling in human cells. Lee et al. (2011). Mol Cell Proteomics	http://www.ncbi.nlm.nih.gov/pubmed/21044950
Physical Interactions	Roy-Parent-2013	0.0009233429813931511	Novel, gel-free proteomics approach identifies RNF5 and JAMP as modulators of GPCR stability. Roy et al. (2013). Mol Endocrinol	http://www.ncbi.nlm.nih.gov/pubmed/23798571
Physical Interactions	Liu-Wang-2012	0.0009232888236604439	Proteomic identification of common SCF ubiquitin ligase FBXO6-interacting glycoproteins in three kinds of cells. Liu et al. (2012). J Proteome Res	http://www.ncbi.nlm.nih.gov/pubmed/22268729
Physical Interactions	Hayes-Urbé-2012	0.0009040439010753921	Direct and indirect control of mitogen-activated protein kinase pathway-associated components, BRAP/IMP E3 ubiquitin ligase and CRAF/RAF1 kinase, by the deubiquitylating enzyme USP15. Hayes et al. (2012). J Biol Chem	http://www.ncbi.nlm.nih.gov/pubmed/23105109
Physical Interactions	Joshi-Cristea-2013	0.0008844920583543253	The functional interactome landscape of the human histone deacetylase family. Joshi et al. (2013). Mol Syst Biol	http://www.ncbi.nlm.nih.gov/pubmed/23752268
Physical Interactions	Zanon-Pichler-2013	0.0008679530679050526	Profiling of Parkin-binding partners using tandem affinity purification. Zanon et al. (2013). PLoS One	http://www.ncbi.nlm.nih.gov/pubmed/24244333
Physical Interactions	Ewing-Figeys-2007	0.0008565713029652836	Large-scale mapping of human protein-protein interactions by mass spectrometry. Ewing et al. (2007). Mol Syst Biol	http://www.ncbi.nlm.nih.gov/pubmed/17353931
Physical Interactions	Brajenovic-Drewes-2004	0.0008409122226443506	Comprehensive proteomic analysis of human Par protein complexes reveals an interconnected protein network. Brajenovic et al. (2004). J Biol Chem	http://www.ncbi.nlm.nih.gov/pubmed/14676191
Physical Interactions	Oláh-Ovádi-2011	0.0008235211854659948	Interactions of pathological hallmark proteins: tubulin polymerization promoting protein/p25, beta-amyloid, and alpha-synuclein. Oláh et al. (2011). J Biol Chem	http://www.ncbi.nlm.nih.gov/pubmed/21832049
Physical Interactions	Behrends-Harper-2010	0.0007846068753447773	Network organization of the human autophagy system. Behrends et al. (2010). Nature	http://www.ncbi.nlm.nih.gov/pubmed/20562859
Physical Interactions	Ouyang-Gill-2009	0.0007835283367028308	Direct binding of CoREST1 to SUMO-2/3 contributes to gene-specific repression by the LSD1/CoREST1/HDAC complex. Ouyang et al. (2009). Mol Cell	http://www.ncbi.nlm.nih.gov/pubmed/19394292
Physical Interactions	Wu-Li-2007	0.0007815687669901337	Systematic identification of SH3 domain-mediated human protein-protein interactions by peptide array target screening. Wu et al. (2007). Proteomics	http://www.ncbi.nlm.nih.gov/pubmed/17474147
Physical Interactions	Greco-Cristea-2011	0.0007775255131178966	Nuclear import of histone deacetylase 5 by requisite nuclear localization signal phosphorylation. Greco et al. (2011). Mol Cell Proteomics	http://www.ncbi.nlm.nih.gov/pubmed/21081666
Physical Interactions	Povlsen-Choudhary-2012	0.0007687177457680606	Systems-wide analysis of ubiquitylation dynamics reveals a key role for PAF15 ubiquitylation in DNA-damage bypass. Povlsen et al. (2012). Nat Cell Biol	http://www.ncbi.nlm.nih.gov/pubmed/23000965
Physical Interactions	Reyniers-Taymans-2014	0.0007254048246518757	Differential protein-protein interactions of LRRK1 and LRRK2 indicate roles in distinct cellular signaling pathways. Reyniers et al. (2014). J Neurochem	http://www.ncbi.nlm.nih.gov/pubmed/24947832
Physical Interactions	Bruderer-Hay-2011	0.0007202178812627939	Purification and identification of endogenous polySUMO conjugates. Bruderer et al. (2011). EMBO Rep	http://www.ncbi.nlm.nih.gov/pubmed/21252943
Physical Interactions	Couzens-Gingras-2013	0.0007032308492762612	Protein interaction network of the mammalian Hippo pathway reveals mechanisms of kinase-phosphatase interactions. Couzens et al. (2013). Sci Signal	http://www.ncbi.nlm.nih.gov/pubmed/24255178
Physical Interactions	Perez-Hernandez-Yáñez-Mó-2013	0.0006922305643812703	The intracellular interactome of tetraspanin-enriched microdomains reveals their function as sorting machineries toward exosomes. Perez-Hernandez et al. (2013). J Biol Chem	http://www.ncbi.nlm.nih.gov/pubmed/23463506
Physical Interactions	Nakayasu-Adkins-2013	0.0006782937738648972	Evaluation of selected binding domains for the analysis of ubiquitinated proteomes. Nakayasu et al. (2013). J Am Soc Mass Spectrom	http://www.ncbi.nlm.nih.gov/pubmed/23649778
Physical Interactions	Albers-Koegl-2005	0.000642036396450795	Automated yeast two-hybrid screening for nuclear receptor-interacting proteins. Albers et al. (2005). Mol Cell Proteomics	http://www.ncbi.nlm.nih.gov/pubmed/15604093
Physical Interactions	Christianson-Kopito-2011	0.000633472378055309	Defining human ERAD networks through an integrative mapping strategy. Christianson et al. (2011). Nat Cell Biol	http://www.ncbi.nlm.nih.gov/pubmed/22119785
Physical Interactions	Thalappilly-Dusetti-2008	0.0006152919411309823	Identification of multi-SH3 domain-containing protein interactome in pancreatic cancer: a yeast two-hybrid approach. Thalappilly et al. (2008). Proteomics	http://www.ncbi.nlm.nih.gov/pubmed/18654987
Physical Interactions	Gupta-Pelletier-2015	0.0005820539911553379	A Dynamic Protein Interaction Landscape of the Human Centrosome-Cilium Interface. Gupta et al. (2015). Cell	http://www.ncbi.nlm.nih.gov/pubmed/26638075
Physical Interactions	Vinayagam-Wanker-2011	0.0005654749445782005	A directed protein interaction network for investigating intracellular signal transduction. Vinayagam et al. (2011). Sci Signal	http://www.ncbi.nlm.nih.gov/pubmed/21900206
Physical Interactions	Bennett-Harper-2010	0.000547185935950419	Dynamics of cullin-RING ubiquitin ligase network revealed by systematic quantitative proteomics. Bennett et al. (2010). Cell	http://www.ncbi.nlm.nih.gov/pubmed/21145461
Physical Interactions	Li-Dorf-2014	0.0005400024975989436	TRIM65 regulates microRNA activity by ubiquitination of TNRC6. Li et al. (2014). Proc Natl Acad Sci U S A	http://www.ncbi.nlm.nih.gov/pubmed/24778252
Physical Interactions	Arbuckle-Grant-2010	0.00044396488846355585	The SH3 domain of postsynaptic density 95 mediates inflammatory pain through phosphatidylinositol-3-kinase recruitment. Arbuckle et al. (2010). EMBO Rep	http://www.ncbi.nlm.nih.gov/pubmed/20467438
Physical Interactions	Bantscheff-Drewes-2011	0.00042934676991775606	Chemoproteomics profiling of HDAC inhibitors reveals selective targeting of HDAC complexes. Bantscheff et al. (2011). Nat Biotechnol	http://www.ncbi.nlm.nih.gov/pubmed/21258344
Physical Interactions	Lau-Ronai-2012	0.0003627486303517362	PKCε promotes oncogenic functions of ATF2 in the nucleus while blocking its apoptotic function at mitochondria. Lau et al. (2012). Cell	http://www.ncbi.nlm.nih.gov/pubmed/22304920
Physical Interactions	Woodsmith-Sanderson-2012	0.0003112738146278544	Systematic analysis of dimeric E3-RING interactions reveals increased combinatorial complexity in human ubiquitination networks. Woodsmith et al. (2012). Mol Cell Proteomics	http://www.ncbi.nlm.nih.gov/pubmed/22493164
Physical Interactions	Katsogiannou-Rocchi-2014	0.0002873199547256022	The functional landscape of Hsp27 reveals new cellular processes such as DNA repair and alternative splicing and proposes novel anticancer targets. Katsogiannou et al. (2014). Mol Cell Proteomics	http://www.ncbi.nlm.nih.gov/pubmed/25277244
Physical Interactions	Leng-Wang-2014	0.00027274477820656955	A proteomics strategy for the identification of FAT10-modified sites by mass spectrometry. Leng et al. (2014). J Proteome Res	http://www.ncbi.nlm.nih.gov/pubmed/23862649
Physical Interactions	Low-Heck-2014	0.000268115686372978	A systems-wide screen identifies substrates of the SCFβTrCP ubiquitin ligase. Low et al. (2014). Sci Signal	http://www.ncbi.nlm.nih.gov/pubmed/25515538
Physical Interactions	Bogachek-Weigel-2014	0.00021140645098029226	Sumoylation pathway is required to maintain the basal breast cancer subtype. Bogachek et al. (2014). Cancer Cell	http://www.ncbi.nlm.nih.gov/pubmed/24835590
Physical Interactions	Zhang-Zou-2011	0.00020263986589789926	A bead-based approach for large-scale identification of in vitro kinase substrates. Zhang et al. (2011). Proteomics	http://www.ncbi.nlm.nih.gov/pubmed/22113938
Physical Interactions	Hanson-Clayton-2014	0.00018286049535025012	Identifying biological pathways that underlie primordial short stature using network analysis. Hanson et al. (2014). J Mol Endocrinol	http://www.ncbi.nlm.nih.gov/pubmed/24711643
Physical Interactions	Golebiowski-Hay-2009	0.000180849610279042	System-wide changes to SUMO modifications in response to heat shock. Golebiowski et al. (2009). Sci Signal	http://www.ncbi.nlm.nih.gov/pubmed/19471022
Physical Interactions	Virok-Fülöp-2011	0.00017400458073932076	Protein array based interactome analysis of amyloid-β indicates an inhibition of protein translation. Virok et al. (2011). J Proteome Res	http://www.ncbi.nlm.nih.gov/pubmed/21244100
Physical Interactions	Yang-Chen-2010	0.00017365055695033705	Proteomic dissection of cell type-specific H2AX-interacting protein complex associated with hepatocellular carcinoma. Yang et al. (2010). J Proteome Res	http://www.ncbi.nlm.nih.gov/pubmed/20000738
Physical Interactions	Markson-Sanderson-2009	0.00016639521293809455	Analysis of the human E2 ubiquitin conjugating enzyme protein interaction network. Markson et al. (2009). Genome Res	http://www.ncbi.nlm.nih.gov/pubmed/19549727
Physical Interactions	IREF-HPRD	0.00015380651814044834
Physical Interactions	Ravasi-Hayashizaki-2010	0.00014610405625324166	An atlas of combinatorial transcriptional regulation in mouse and man. Ravasi et al. (2010). Cell	http://www.ncbi.nlm.nih.gov/pubmed/20211142
Physical Interactions	Arroyo-Aloy-2015	0.00013290783426021867	Systematic identification of molecular links between core and candidate genes in breast cancer. Arroyo et al. (2015). J Mol Biol	http://www.ncbi.nlm.nih.gov/pubmed/25640309
Physical Interactions	Vermeulen-Mann-2010	0.00013285675424435763	Quantitative interaction proteomics and genome-wide profiling of epigenetic histone marks and their readers. Vermeulen et al. (2010). Cell	http://www.ncbi.nlm.nih.gov/pubmed/20850016
Physical Interactions	Pichlmair-Superti-Furga-2012	0.00012345888142671518	Viral immune modulators perturb the human molecular network by common and unique strategies. Pichlmair et al. (2012). Nature	http://www.ncbi.nlm.nih.gov/pubmed/22810585
Physical Interactions	Kırlı-Görlich-2015	0.00008850207708159957	A deep proteomics perspective on CRM1-mediated nuclear export and nucleocytoplasmic partitioning. Kırlı et al. (2015). Elife	http://www.ncbi.nlm.nih.gov/pubmed/26673895
Physical Interactions	Yu-Vidal-2011	0.000052206650312858205	Next-generation sequencing to generate interactome datasets. Yu et al. (2011). Nat Methods	http://www.ncbi.nlm.nih.gov/pubmed/21516116
Physical Interactions	Grant-2010	0.00004332443949305578	Identification of SUMOylated proteins in neuroblastoma cells after treatment with hydrogen peroxide or ascorbate. Grant. (2010). BMB Rep	http://www.ncbi.nlm.nih.gov/pubmed/21110914
Co-expression	Ramaswamy-Golub-2001	0.007006347310121621	Multiclass cancer diagnosis using tumor gene expression signatures. Ramaswamy et al. (2001). Proc Natl Acad Sci U S A	http://www.ncbi.nlm.nih.gov/pubmed/11742071
Co-expression	Wang-Maris-2006	0.005416286570862031	Integrative genomics identifies distinct molecular classes of neuroblastoma and shows that multiple genes are targeted by regional alterations in DNA copy number. Wang et al. (2006). Cancer Res	http://www.ncbi.nlm.nih.gov/pubmed/16778177
Co-expression	Mallon-McKay-2013	0.0052040342307771124	StemCellDB: the human pluripotent stem cell database at the National Institutes of Health. Mallon et al. (2013). Stem Cell Res	http://www.ncbi.nlm.nih.gov/pubmed/23117585
Co-expression	Alizadeh-Staudt-2000	0.005193283474317155	Distinct types of diffuse large B-cell lymphoma identified by gene expression profiling. Alizadeh et al. (2000). Nature	http://www.ncbi.nlm.nih.gov/pubmed/10676951
Co-expression	Boldrick-Relman-2002	0.004275512509849842	Stereotyped and specific gene expression programs in human innate immune responses to bacteria. Boldrick et al. (2002). Proc Natl Acad Sci U S A	http://www.ncbi.nlm.nih.gov/pubmed/11805339
Co-expression	Bild-Nevins-2006 B	0.004177603157439138	Oncogenic pathway signatures in human cancers as a guide to targeted therapies. Bild et al. (2006). Nature	http://www.ncbi.nlm.nih.gov/pubmed/16273092
Co-expression	Rieger-Chu-2004	0.004016303788666324	Toxicity from radiation therapy associated with abnormal transcriptional responses to DNA damage. Rieger et al. (2004). Proc Natl Acad Sci U S A	http://www.ncbi.nlm.nih.gov/pubmed/15096622
Co-expression	Burington-Shaughnessy-2008	0.0039163885181758085	Tumor cell gene expression changes following short-term in vivo exposure to single agent chemotherapeutics are related to survival in multiple myeloma. Burington et al. (2008). Clin Cancer Res	http://www.ncbi.nlm.nih.gov/pubmed/18676754
Co-expression	Dobbin-Giordano-2005	0.003744142576998632	Interlaboratory comparability study of cancer gene expression analysis using oligonucleotide microarrays. Dobbin et al. (2005). Clin Cancer Res	http://www.ncbi.nlm.nih.gov/pubmed/15701842
Co-expression	Perou-Botstein-1999	0.0036285675162847073	Distinctive gene expression patterns in human mammary epithelial cells and breast cancers. Perou et al. (1999). Proc Natl Acad Sci U S A	http://www.ncbi.nlm.nih.gov/pubmed/10430922
Co-expression	Innocenti-Brown-2011	0.003065933645590844	Identification, replication, and functional fine-mapping of expression quantitative trait loci in primary human liver tissue. Innocenti et al. (2011). PLoS Genet	http://www.ncbi.nlm.nih.gov/pubmed/21637794
Co-expression	Wang-Cheung-2015	0.002985254445190485	Genetic variation in insulin-induced kinase signaling. Wang et al. (2015). Mol Syst Biol	http://www.ncbi.nlm.nih.gov/pubmed/26202599
Co-expression	Perou-Botstein-2000	0.0028182181136204914	Molecular portraits of human breast tumours. Perou et al. (2000). Nature	http://www.ncbi.nlm.nih.gov/pubmed/10963602
Co-expression	Wu-Garvey-2007	0.0028117773980405924	The effect of insulin on expression of genes and biochemical pathways in human skeletal muscle. Wu et al. (2007). Endocrine	http://www.ncbi.nlm.nih.gov/pubmed/17709892
Co-expression	Rosenwald-Staudt-2001	0.0027318689987779025	Relation of gene expression phenotype to immunoglobulin mutation genotype in B cell chronic lymphocytic leukemia. Rosenwald et al. (2001). J Exp Med	http://www.ncbi.nlm.nih.gov/pubmed/11733578
Co-expression	Roth-Zlotnik-2006	0.0027234796129432244	Gene expression analyses reveal molecular relationships among 20 regions of the human CNS. Roth et al. (2006). Neurogenetics	http://www.ncbi.nlm.nih.gov/pubmed/16572319
Co-expression	Chen-Brown-2002	0.002627137003650235	Gene expression patterns in human liver cancers. Chen et al. (2002). Mol Biol Cell	http://www.ncbi.nlm.nih.gov/pubmed/12058060
Co-expression	Bahr-Bowler-2013	0.002520974845624491	Peripheral blood mononuclear cell gene expression in chronic obstructive pulmonary disease. Bahr et al. (2013). Am J Respir Cell Mol Biol	http://www.ncbi.nlm.nih.gov/pubmed/23590301
Co-expression	Noble-Diehl-2008	0.0023749002404863787	Regional variation in gene expression in the healthy colon is dysregulated in ulcerative colitis. Noble et al. (2008). Gut	http://www.ncbi.nlm.nih.gov/pubmed/18523026
Co-expression	Smirnov-Cheung-2009	0.0023582376882595527	Genetic analysis of radiation-induced changes in human gene expression. Smirnov et al. (2009). Nature	http://www.ncbi.nlm.nih.gov/pubmed/19349959
Co-expression	Thurnherr-Lee-2016	0.002346689478611243	Differentially Expressed miRNAs in Hepatocellular Carcinoma Target Genes in the Genetic Information Processing and Metabolism Pathways. Thurnherr et al. (2016). Sci Rep	http://www.ncbi.nlm.nih.gov/pubmed/26817861
Co-expression	Gysin-McMahon-2012	0.002310931345367462	Analysis of mRNA profiles after MEK1/2 inhibition in human pancreatic cancer cell lines reveals pathways involved in drug sensitivity. Gysin et al. (2012). Mol Cancer Res	http://www.ncbi.nlm.nih.gov/pubmed/22833572
Co-expression	Sørlie-Børresen-Dale-2001	0.0022523566145193517	Gene expression patterns of breast carcinomas distinguish tumor subclasses with clinical implications. Sørlie et al. (2001). Proc Natl Acad Sci U S A	http://www.ncbi.nlm.nih.gov/pubmed/11553815
Co-expression	Cheok-Evans-2003	0.0021897074245010866	Treatment-specific changes in gene expression discriminate in vivo drug response in human leukemia cells. Cheok et al. (2003). Nat Genet	http://www.ncbi.nlm.nih.gov/pubmed/12704389
Co-expression	Peng-Katze-2009	0.002181468601659929	Computational identification of hepatitis C virus associated microRNA-mRNA regulatory modules in human livers. Peng et al. (2009). BMC Genomics	http://www.ncbi.nlm.nih.gov/pubmed/19671175
Co-expression	Hegde-Luini-2015	0.0021589008610571	Unravelling druggable signalling networks that control F508del-CFTR proteostasis. Hegde et al. (2015). Elife	http://www.ncbi.nlm.nih.gov/pubmed/26701908
Co-expression	Arijs-Rutgeerts-2009	0.002154134879922511	Mucosal gene expression of antimicrobial peptides in inflammatory bowel disease before and after first infliximab treatment. Arijs et al. (2009). PLoS One	http://www.ncbi.nlm.nih.gov/pubmed/19956723
Co-expression	Li-Bleecker-2015	0.002084932524073396	eQTL of bronchial epithelial cells and bronchial alveolar lavage deciphers GWAS-identified asthma genes. Li et al. (2015). Allergy	http://www.ncbi.nlm.nih.gov/pubmed/26119467
Co-expression	Ross-Perou-2001	0.002067163072164109	A comparison of gene expression signatures from breast tumors and breast tissue derived cell lines. Ross et al. (2001). Dis Markers	http://www.ncbi.nlm.nih.gov/pubmed/11673656
Co-expression	Singh-Celli-2011	0.0020085206014191907	Induced sputum genes associated with spirometric and radiological disease severity in COPD ex-smokers. Singh et al. (2011). Thorax	http://www.ncbi.nlm.nih.gov/pubmed/21441172
Co-expression	Finak-Park-2008	0.0019988010459910557	Stromal gene expression predicts clinical outcome in breast cancer. Finak et al. (2008). Nat Med	http://www.ncbi.nlm.nih.gov/pubmed/18438415
Co-expression	Newman-Radeke-2012	0.0019616724707796234	Systems-level analysis of age-related macular degeneration reveals global biomarkers and phenotype-specific functional networks. Newman et al. (2012). Genome Med	http://www.ncbi.nlm.nih.gov/pubmed/22364233
Co-expression	Noble-Diehl-2010	0.001892338413199128	Characterization of intestinal gene expression profiles in Crohn's disease by genome-wide microarray analysis. Noble et al. (2010). Inflamm Bowel Dis	http://www.ncbi.nlm.nih.gov/pubmed/20848455
Co-expression	Salaverria-Siebert-2011	0.0018909897876717796	Translocations activating IRF4 identify a subtype of germinal center-derived B-cell lymphoma affecting predominantly children and young adults. Salaverria et al. (2011). Blood	http://www.ncbi.nlm.nih.gov/pubmed/21487109
Co-expression	Toedter-Baribaud-2011	0.0018586563617530413	Gene expression profiling and response signatures associated with differential responses to infliximab treatment in ulcerative colitis. Toedter et al. (2011). Am J Gastroenterol	http://www.ncbi.nlm.nih.gov/pubmed/21448149
Co-expression	Ross-Brown-2000	0.0018344104706966566	Systematic variation in gene expression patterns in human cancer cell lines. Ross et al. (2000). Nat Genet	http://www.ncbi.nlm.nih.gov/pubmed/10700174
Co-expression	Hochstenbach-van Delft-2012	0.0018269124245568536	Global gene expression analysis in cord blood reveals gender-specific differences in response to carcinogenic exposure in utero. Hochstenbach et al. (2012). Cancer Epidemiol Biomarkers Prev	http://www.ncbi.nlm.nih.gov/pubmed/22879202
Co-expression	Yu-Lee-2012	0.0018133669165703058	PRC2/EED-EZH2 complex is up-regulated in breast cancer lymph node metastasis compared to primary tumor and correlates with tumor proliferation in situ. Yu et al. (2012). PLoS One	http://www.ncbi.nlm.nih.gov/pubmed/23251464
Co-expression	Feng-Cheng-2014	0.0017914156530894336	Gene expression profiling in human lung development: an abundant resource for lung adenocarcinoma prognosis. Feng et al. (2014). PLoS One	http://www.ncbi.nlm.nih.gov/pubmed/25141350
Co-expression	Scatolini-Chiorino-2010	0.001790328052867325	Altered molecular pathways in melanocytic lesions. Scatolini et al. (2010). Int J Cancer	http://www.ncbi.nlm.nih.gov/pubmed/19795447
Co-expression	Liu-Hsieh-2012	0.0017775915454760886	Major Functional Transcriptome of an Inferred Center Regulator of an ER(-) Breast Cancer Model System. Liu et al. (2012). Cancer Inform	http://www.ncbi.nlm.nih.gov/pubmed/22553414
Co-expression	Stirewalt-Radich-2008	0.0017745546054885283	Identification of genes with abnormal expression changes in acute myeloid leukemia. Stirewalt et al. (2008). Genes Chromosomes Cancer	http://www.ncbi.nlm.nih.gov/pubmed/17910043
Co-expression	Gobble-Singer-2011	0.001735287929933239	Expression profiling of liposarcoma yields a multigene predictor of patient outcome and identifies genes that contribute to liposarcomagenesis. Gobble et al. (2011). Cancer Res	http://www.ncbi.nlm.nih.gov/pubmed/21335544
Co-expression	Gómez-Abad-Piris-2011	0.0017213521478132599	PIM2 inhibition as a rational therapeutic approach in B-cell lymphoma. Gómez-Abad et al. (2011). Blood	http://www.ncbi.nlm.nih.gov/pubmed/21937691
Co-expression	Sheffer-Domany-2009 B	0.0017163569039074277	Association of survival and disease progression with chromosomal instability: a genomic exploration of colorectal cancer. Sheffer et al. (2009). Proc Natl Acad Sci U S A	http://www.ncbi.nlm.nih.gov/pubmed/19359472
Co-expression	Lee-Fine-2006	0.0016670446885208017	Tumor stem cells derived from glioblastomas cultured in bFGF and EGF more closely mirror the phenotype and genotype of primary tumors than do serum-cultured cell lines. Lee et al. (2006). Cancer Cell	http://www.ncbi.nlm.nih.gov/pubmed/16697959
Co-expression	Yu-Tan-2008	0.0016616552835641831	A precisely regulated gene expression cassette potently modulates metastasis and survival in multiple solid cancers. Yu et al. (2008). PLoS Genet	http://www.ncbi.nlm.nih.gov/pubmed/18636107
Co-expression	Garber-Petersen-2001	0.0016529069326449333	Diversity of gene expression in adenocarcinoma of the lung. Garber et al. (2001). Proc Natl Acad Sci U S A	http://www.ncbi.nlm.nih.gov/pubmed/11707590
Co-expression	Tian-Shaughnessy-2003 A	0.0016119072270852429	The role of the Wnt-signaling antagonist DKK1 in the development of osteolytic lesions in multiple myeloma. Tian et al. (2003). N Engl J Med	http://www.ncbi.nlm.nih.gov/pubmed/14695408
Co-expression	Coelho-Hearing-2015	0.001611851125675279	Photobiological implications of melanin photoprotection after UVB-induced tanning of human skin but not UVA-induced tanning. Coelho et al. (2015). Pigment Cell Melanoma Res	http://www.ncbi.nlm.nih.gov/pubmed/25417821
Co-expression	Haugen-Van Houten-2010	0.0016028206006172632	Altered gene expression and DNA damage in peripheral blood cells from Friedreich's ataxia patients: cellular model of pathology. Haugen et al. (2010). PLoS Genet	http://www.ncbi.nlm.nih.gov/pubmed/20090835
Co-expression	Burczynski-Dorner-2006	0.0015824708829864326	Molecular classification of Crohn's disease and ulcerative colitis patients using transcriptional profiles in peripheral blood mononuclear cells. Burczynski et al. (2006). J Mol Diagn	http://www.ncbi.nlm.nih.gov/pubmed/16436634
Co-expression	Berchtold-Cotman-2008	0.0015322391985586549	Gene expression changes in the course of normal brain aging are sexually dimorphic. Berchtold et al. (2008). Proc Natl Acad Sci U S A	http://www.ncbi.nlm.nih.gov/pubmed/18832152
Co-expression	Lai-Park-2014	0.0015083159319375472	Dynamic reprogramming of signaling upon met inhibition reveals a mechanism of drug resistance in gastric cancer. Lai et al. (2014). Sci Signal	http://www.ncbi.nlm.nih.gov/pubmed/24757178
Co-expression	Kobayashi-DeLeo-2010	0.0014734472837070512	Rapid neutrophil destruction following phagocytosis of Staphylococcus aureus. Kobayashi et al. (2010). J Innate Immun	http://www.ncbi.nlm.nih.gov/pubmed/20587998
Co-expression	Iwamoto-Kato-2005	0.0014625726689864494	Altered expression of mitochondria-related genes in postmortem brains of patients with bipolar disorder or schizophrenia, as revealed by large-scale DNA microarray analysis. Iwamoto et al. (2005). Hum Mol Genet	http://www.ncbi.nlm.nih.gov/pubmed/15563509
Co-expression	Kim-Paik-2011	0.0014571343253532763	Estrogen receptor (ESR1) mRNA expression and benefit from tamoxifen in the treatment and prevention of estrogen receptor-positive breast cancer. Kim et al. (2011). J Clin Oncol	http://www.ncbi.nlm.nih.gov/pubmed/21947828
Co-expression	Xu-Shannon-2013	0.0014564083539579072	Dominant role of oncogene dosage and absence of tumor suppressor activity in Nras-driven hematopoietic transformation. Xu et al. (2013). Cancer Discov	http://www.ncbi.nlm.nih.gov/pubmed/23733505
Co-expression	Raue-Trappe-2012	0.0014456967719815102	Transcriptome signature of resistance exercise adaptations: mixed muscle and fiber type specific profiles in young and old adults. Raue et al. (2012). J Appl Physiol (1985)	http://www.ncbi.nlm.nih.gov/pubmed/22302958
Co-expression	Stretch-Baracos-2013	0.001442680486885321	Effects of sample size on differential gene expression, rank order and prediction accuracy of a gene signature. Stretch et al. (2013). PLoS One	http://www.ncbi.nlm.nih.gov/pubmed/23755224
Co-expression	Sun-Troester-2013	0.0014406585736662777	Relationship of mammographic density and gene expression: analysis of normal breast tissue surrounding breast cancer. Sun et al. (2013). Clin Cancer Res	http://www.ncbi.nlm.nih.gov/pubmed/23918601
Co-expression	Liu-Godbout-2011	0.0014216378234073468	Association of FABP5 expression with poor survival in triple-negative breast cancer: implication for retinoic acid therapy. Liu et al. (2011). Am J Pathol	http://www.ncbi.nlm.nih.gov/pubmed/21356353
Co-expression	Tateno-Hirabayashi-2013	0.0014083222285995248	Podocalyxin is a glycoprotein ligand of the human pluripotent stem cell-specific probe rBC2LCN. Tateno et al. (2013). Stem Cells Transl Med	http://www.ncbi.nlm.nih.gov/pubmed/23526252
Co-expression	Beane-Spira-2007	0.0014059300230779398	Reversible and permanent effects of tobacco smoke exposure on airway epithelial gene expression. Beane et al. (2007). Genome Biol	http://www.ncbi.nlm.nih.gov/pubmed/17894889
Co-expression	Holleman-Evans-2004	0.0013758371888009271	Gene-expression patterns in drug-resistant acute lymphoblastic leukemia cells and response to treatment. Holleman et al. (2004). N Engl J Med	http://www.ncbi.nlm.nih.gov/pubmed/15295046
Co-expression	Salas-Chibon-2015	0.0013752116910281881	Gene Expression Profiling of Desmoid Tumors by cDNA Microarrays and Correlation with Progression-Free Survival. Salas et al. (2015). Clin Cancer Res	http://www.ncbi.nlm.nih.gov/pubmed/25878329
Co-expression	Chowdary-Mazumder-2006	0.001320519444719797	Prognostic gene expression signatures can be measured in tissues collected in RNAlater preservative. Chowdary et al. (2006). J Mol Diagn	http://www.ncbi.nlm.nih.gov/pubmed/16436632
Co-expression	Scholtysik-Küppers-2015	0.001306086860965122	Characterization of genomic imbalances in diffuse large B-cell lymphoma by detailed SNP-chip analysis. Scholtysik et al. (2015). Int J Cancer	http://www.ncbi.nlm.nih.gov/pubmed/25042405
Co-expression	Lugthart-Evans-2005	0.0012874528481968657	Identification of genes associated with chemotherapy crossresistance and treatment response in childhood acute lymphoblastic leukemia. Lugthart et al. (2005). Cancer Cell	http://www.ncbi.nlm.nih.gov/pubmed/15837626
Co-expression	Postel-Vinay-Delattre-2012	0.0012750700928079975	Common variants near TARDBP and EGR2 are associated with susceptibility to Ewing sarcoma. Postel-Vinay et al. (2012). Nat Genet	http://www.ncbi.nlm.nih.gov/pubmed/22327514
Co-expression	Den Boer-Pieters-2009 B	0.0012661887042505512	A subtype of childhood acute lymphoblastic leukaemia with poor treatment outcome: a genome-wide classification study. Den Boer et al. (2009). Lancet Oncol	http://www.ncbi.nlm.nih.gov/pubmed/19138562
Co-expression	Vallat-Bahram-2013	0.0012604804298408335	Reverse-engineering the genetic circuitry of a cancer cell with predicted intervention in chronic lymphocytic leukemia. Vallat et al. (2013). Proc Natl Acad Sci U S A	http://www.ncbi.nlm.nih.gov/pubmed/23267079
Co-expression	Kabbarah-Chin-2010	0.001257292847763457	Integrative genome comparison of primary and metastatic melanomas. Kabbarah et al. (2010). PLoS One	http://www.ncbi.nlm.nih.gov/pubmed/20520718
Co-expression	Jones-Libermann-2005	0.0012568727785416828	Gene signatures of progression and metastasis in renal cell cancer. Jones et al. (2005). Clin Cancer Res	http://www.ncbi.nlm.nih.gov/pubmed/16115910
Co-expression	Lucas-Chute-2014	0.0012423884081330808	A translatable predictor of human radiation exposure. Lucas et al. (2014). PLoS One	http://www.ncbi.nlm.nih.gov/pubmed/25255453
Co-expression	Nakayama-Hasegawa-2007	0.0012251771779234976	Gene expression analysis of soft tissue sarcomas: characterization and reclassification of malignant fibrous histiocytoma. Nakayama et al. (2007). Mod Pathol	http://www.ncbi.nlm.nih.gov/pubmed/17464315
Co-expression	Minn-Massagué-2005	0.0012158326367350898	Genes that mediate breast cancer metastasis to lung. Minn et al. (2005). Nature	http://www.ncbi.nlm.nih.gov/pubmed/16049480
Co-expression	Maertzdorf-Kaufmann-2011	0.001201166983365782	Functional correlations of pathogenesis-driven gene expression signatures in tuberculosis. Maertzdorf et al. (2011). PLoS One	http://www.ncbi.nlm.nih.gov/pubmed/22046420
Co-expression	Karn-Rody-2010	0.0011992894205431351	Data-driven derivation of cutoffs from a pool of 3,030 Affymetrix arrays to stratify distinct clinical types of breast cancer. Karn et al. (2010). Breast Cancer Res Treat	http://www.ncbi.nlm.nih.gov/pubmed/19455418
Co-expression	Iyer-Brown-1999	0.001193967378537325	The transcriptional program in the response of human fibroblasts to serum. Iyer et al. (1999). Science	http://www.ncbi.nlm.nih.gov/pubmed/9872747
Co-expression	Shea-Musser-2010	0.0011840419089616647	Interactome analysis of longitudinal pharyngeal infection of cynomolgus macaques by group A Streptococcus. Shea et al. (2010). Proc Natl Acad Sci U S A	http://www.ncbi.nlm.nih.gov/pubmed/20179180
Co-expression	Bonome-Birrer-2008	0.0011780113318925099	A gene signature predicting for survival in suboptimally debulked patients with ovarian cancer. Bonome et al. (2008). Cancer Res	http://www.ncbi.nlm.nih.gov/pubmed/18593951
Co-expression	Finak-Park-2006	0.0011522018274490716	Gene expression signatures of morphologically normal breast tissue identify basal-like tumors. Finak et al. (2006). Breast Cancer Res	http://www.ncbi.nlm.nih.gov/pubmed/17054791
Co-expression	Sorich-Evans-2008	0.0011515149803745417	In vivo response to methotrexate forecasts outcome of acute lymphoblastic leukemia and has a distinct gene expression profile. Sorich et al. (2008). PLoS Med	http://www.ncbi.nlm.nih.gov/pubmed/18416598
Co-expression	Chng-Fonseca-2007	0.0011426388045989338	Molecular dissection of hyperdiploid multiple myeloma by gene expression profiling. Chng et al. (2007). Cancer Res	http://www.ncbi.nlm.nih.gov/pubmed/17409404
Co-expression	Einecke-Halloran-2010	0.0011410124060293985	A molecular classifier for predicting future graft loss in late kidney transplant biopsies. Einecke et al. (2010). J Clin Invest	http://www.ncbi.nlm.nih.gov/pubmed/20501945
Co-expression	Freedman-Nevins-2011	0.0011136071628125	A methodology for utilization of predictive genomic signatures in FFPE samples. Freedman et al. (2011). BMC Med Genomics	http://www.ncbi.nlm.nih.gov/pubmed/21745407
Co-expression	Iwamoto-Pusztai-2011	0.001091344003650383	Gene pathways associated with prognosis and chemotherapy sensitivity in molecular subtypes of breast cancer. Iwamoto et al. (2011). J Natl Cancer Inst	http://www.ncbi.nlm.nih.gov/pubmed/21191116
Co-expression	Sun-Fine-2006	0.001090085469965922	Neuronal and glioma-derived stem cell factor induces angiogenesis within the brain. Sun et al. (2006). Cancer Cell	http://www.ncbi.nlm.nih.gov/pubmed/16616334
Co-expression	Tabchy-Pusztai-2010	0.0010860061671739603	Evaluation of a 30-gene paclitaxel, fluorouracil, doxorubicin, and cyclophosphamide chemotherapy response predictor in a multicenter randomized trial in breast cancer. Tabchy et al. (2010). Clin Cancer Res	http://www.ncbi.nlm.nih.gov/pubmed/20829329
Co-expression	Ooi-Tan-2009	0.001081563525403039	Oncogenic pathway combinations predict clinical prognosis in gastric cancer. Ooi et al. (2009). PLoS Genet	http://www.ncbi.nlm.nih.gov/pubmed/19798449
Co-expression	Tomasson-Ley-2008	0.0010721340757126837	Somatic mutations and germline sequence variants in the expressed tyrosine kinase genes of patients with de novo acute myeloid leukemia. Tomasson et al. (2008). Blood	http://www.ncbi.nlm.nih.gov/pubmed/18270328
Co-expression	Den Boer-Pieters-2009 A	0.0010486444373185772	A subtype of childhood acute lymphoblastic leukaemia with poor treatment outcome: a genome-wide classification study. Den Boer et al. (2009). Lancet Oncol	http://www.ncbi.nlm.nih.gov/pubmed/19138562
Co-expression	Hatzis-Symmans-2011 B	0.0010371238954573886	A genomic predictor of response and survival following taxane-anthracycline chemotherapy for invasive breast cancer. Hatzis et al. (2011). JAMA	http://www.ncbi.nlm.nih.gov/pubmed/21558518
Co-expression	Radtke-Downing-2009	0.0010166707563976445	Genomic analysis reveals few genetic alterations in pediatric acute myeloid leukemia. Radtke et al. (2009). Proc Natl Acad Sci U S A	http://www.ncbi.nlm.nih.gov/pubmed/19651601
Co-expression	Shahmanesh-Tomlinson-2015	0.0010011050787586578	Differential adipose tissue gene expression profiles in abacavir treated patients that may contribute to the understanding of cardiovascular risk: a microarray study. Shahmanesh et al. (2015). PLoS One	http://www.ncbi.nlm.nih.gov/pubmed/25617630
Co-expression	de Sousa E Melo-Medema-2011	0.0009971508119864339	Methylation of cancer-stem-cell-associated Wnt target genes predicts poor prognosis in colorectal cancer patients. de Sousa E Melo et al. (2011). Cell Stem Cell	http://www.ncbi.nlm.nih.gov/pubmed/22056143
Co-expression	Naesens-Sarwal-2011	0.000997062930713338	Progressive histological damage in renal allografts is associated with expression of innate and adaptive immunity genes. Naesens et al. (2011). Kidney Int	http://www.ncbi.nlm.nih.gov/pubmed/21881554
Co-expression	Stratford-Yeh-2010	0.000986159835368519	A six-gene signature predicts survival of patients with localized pancreatic ductal adenocarcinoma. Stratford et al. (2010). PLoS Med	http://www.ncbi.nlm.nih.gov/pubmed/20644708
Co-expression	Bigler-Russell-2013	0.0009720306899778059	Cross-study homogeneity of psoriasis gene expression in skin across a large expression range. Bigler et al. (2013). PLoS One	http://www.ncbi.nlm.nih.gov/pubmed/23308107
Co-expression	Sears-Subramaniam-2009	0.0009706759653859945	Mechanisms of human insulin resistance and thiazolidinedione-mediated insulin sensitization. Sears et al. (2009). Proc Natl Acad Sci U S A	http://www.ncbi.nlm.nih.gov/pubmed/19841271
Co-expression	Hannenhalli-Cappola-2006	0.0009445118416848447	Transcriptional genomics associates FOX transcription factors with human heart failure. Hannenhalli et al. (2006). Circulation	http://www.ncbi.nlm.nih.gov/pubmed/16952980
Co-expression	Kogo-Mori-2011	0.0009296122755986777	Long noncoding RNA HOTAIR regulates polycomb-dependent chromatin modification and is associated with poor prognosis in colorectal cancers. Kogo et al. (2011). Cancer Res	http://www.ncbi.nlm.nih.gov/pubmed/21862635
Co-expression	Agnelli-Neri-2009	0.0009294532830766629	A SNP microarray and FISH-based procedure to detect allelic imbalances in multiple myeloma: an integrated genomics approach reveals a wide gene dosage effect. Agnelli et al. (2009). Genes Chromosomes Cancer	http://www.ncbi.nlm.nih.gov/pubmed/19396863
Co-expression	Detweiler-Falkow-2001	0.0009111007425689526	Host microarray analysis reveals a role for the Salmonella response regulator phoP in human macrophage cell death. Detweiler et al. (2001). Proc Natl Acad Sci U S A	http://www.ncbi.nlm.nih.gov/pubmed/11320214
Co-expression	Honda-Kaneko-2010	0.0009076247191371376	Differential interferon signaling in liver lobule and portal area cells under treatment for chronic hepatitis C. Honda et al. (2010). J Hepatol	http://www.ncbi.nlm.nih.gov/pubmed/20739080
Co-expression	Kang-Willman-2010 B	0.0008839340940160724	Gene expression classifiers for relapse-free survival and minimal residual disease improve risk classification and outcome prediction in pediatric B-precursor acute lymphoblastic leukemia. Kang et al. (2010). Blood	http://www.ncbi.nlm.nih.gov/pubmed/19880498
Co-expression	Kang-Willman-2010 A	0.0008839340876936086	Gene expression classifiers for relapse-free survival and minimal residual disease improve risk classification and outcome prediction in pediatric B-precursor acute lymphoblastic leukemia. Kang et al. (2010). Blood	http://www.ncbi.nlm.nih.gov/pubmed/19880498
Co-expression	Homminga-Meijerink-2011	0.0008769925207606073	Integrated transcript and genome analyses reveal NKX2-1 and MEF2C as potential oncogenes in T cell acute lymphoblastic leukemia. Homminga et al. (2011). Cancer Cell	http://www.ncbi.nlm.nih.gov/pubmed/21481790
Co-expression	Hummel-Siebert-2006	0.0008682369891745217	A biologic definition of Burkitt's lymphoma from transcriptional and genomic profiling. Hummel et al. (2006). N Engl J Med	http://www.ncbi.nlm.nih.gov/pubmed/16760442
Co-expression	Ong-Howell-2009	0.0008518374990780014	Biomarkers of dietary energy restriction in women at increased risk of breast cancer. Ong et al. (2009). Cancer Prev Res (Phila)	http://www.ncbi.nlm.nih.gov/pubmed/19656771
Co-expression	Coustan-Smith-Campana-2011	0.0008364182125730289	New markers for minimal residual disease detection in acute lymphoblastic leukemia. Coustan-Smith et al. (2011). Blood	http://www.ncbi.nlm.nih.gov/pubmed/21487112
Co-expression	Peri-Russo-2012	0.000830479140530191	Defining the genomic signature of the parous breast. Peri et al. (2012). BMC Med Genomics	http://www.ncbi.nlm.nih.gov/pubmed/23057841
Co-expression	Balgobind-den Boer-2011	0.0008054916292738205	Evaluation of gene expression signatures predictive of cytogenetic and molecular subtypes of pediatric acute myeloid leukemia. Balgobind et al. (2011). Haematologica	http://www.ncbi.nlm.nih.gov/pubmed/20971820
Co-expression	Pajtler-Pfister-2015	0.000792363594978996	Molecular Classification of Ependymal Tumors across All CNS Compartments, Histopathological Grades, and Age Groups. Pajtler et al. (2015). Cancer Cell	http://www.ncbi.nlm.nih.gov/pubmed/25965575
Co-expression	Zhang-Mullighan-2012	0.0007630383709580445	The genetic basis of early T-cell precursor acute lymphoblastic leukaemia. Zhang et al. (2012). Nature	http://www.ncbi.nlm.nih.gov/pubmed/22237106
Co-expression	D'Alfonso-Shin-2013	0.000757298399492041	BreastPRS is a gene expression assay that stratifies intermediate-risk Oncotype DX patients into high- or low-risk for disease recurrence. D'Alfonso et al. (2013). Breast Cancer Res Treat	http://www.ncbi.nlm.nih.gov/pubmed/23774991
Co-expression	Voraphani-Wenzel-2014	0.0007455315027423144	An airway epithelial iNOS-DUOX2-thyroid peroxidase metabolome drives Th1/Th2 nitrative stress in human severe asthma. Voraphani et al. (2014). Mucosal Immunol	http://www.ncbi.nlm.nih.gov/pubmed/24518246
Co-expression	Nair-Abecasis-2009	0.0007449958189677382	Genome-wide scan reveals association of psoriasis with IL-23 and NF-kappaB pathways. Nair et al. (2009). Nat Genet	http://www.ncbi.nlm.nih.gov/pubmed/19169254
Co-expression	Petruzziello-Pellegrini-Marsden-2012	0.0007434929054278712	The CXCR4/CXCR7/SDF-1 pathway contributes to the pathogenesis of Shiga toxin-associated hemolytic uremic syndrome in humans and mice. Petruzziello-Pellegrini et al. (2012). J Clin Invest	http://www.ncbi.nlm.nih.gov/pubmed/22232208
Co-expression	Li-Han-2009	0.0007430114961815846	Gene expression-based classification and regulatory networks of pediatric acute lymphoblastic leukemia. Li et al. (2009). Blood	http://www.ncbi.nlm.nih.gov/pubmed/19755675
Co-expression	Winter-Larson-2007	0.0007359399702232848	Identification of genomic classifiers that distinguish induction failure in T-lineage acute lymphoblastic leukemia: a report from the Children's Oncology Group. Winter et al. (2007). Blood	http://www.ncbi.nlm.nih.gov/pubmed/17495134
Co-expression	Day-Maxwell-2011	0.0007115669208217044	Identifier mapping performance for integrating transcriptomics and proteomics experimental results. Day et al. (2011). BMC Bioinformatics	http://www.ncbi.nlm.nih.gov/pubmed/21619611
Co-expression	Wang-McClelland-2010 A	0.0006926955295873195	In silico estimates of tissue components in surgical samples based on expression profiling data. Wang et al. (2010). Cancer Res	http://www.ncbi.nlm.nih.gov/pubmed/20663908
Co-expression	Yang-Steele-2012	0.0006783171506059571	The peripheral blood transcriptome identifies the presence and extent of disease in idiopathic pulmonary fibrosis. Yang et al. (2012). PLoS One	http://www.ncbi.nlm.nih.gov/pubmed/22761659
Co-expression	Holland-Grimbacher-2007	0.0006754964798867807	STAT3 mutations in the hyper-IgE syndrome. Holland et al. (2007). N Engl J Med	http://www.ncbi.nlm.nih.gov/pubmed/17881745
Co-expression	Filipits-Gnant-2011	0.0006698634514437856	A new molecular predictor of distant recurrence in ER-positive, HER2-negative breast cancer adds independent information to conventional clinical risk factors. Filipits et al. (2011). Clin Cancer Res	http://www.ncbi.nlm.nih.gov/pubmed/21807638
Co-expression	Schmidt-Gehrmann-2008	0.0006562579690798634	The humoral immune system has a key prognostic impact in node-negative breast cancer. Schmidt et al. (2008). Cancer Res	http://www.ncbi.nlm.nih.gov/pubmed/18593943
Co-expression	Yao-Jallal-2008	0.0006433957419370598	Type I interferon: potential therapeutic target for psoriasis? Yao et al. (2008). PLoS One	http://www.ncbi.nlm.nih.gov/pubmed/18648529
Co-expression	Verhaak-Valk-2009	0.0006389368218286996	Prediction of molecular subtypes in acute myeloid leukemia based on gene expression profiling. Verhaak et al. (2009). Haematologica	http://www.ncbi.nlm.nih.gov/pubmed/18838472
Co-expression	Heuck-Barlogie-2012	0.0006166634261248952	Thalidomide in total therapy 2 overcomes inferior prognosis of myeloma with low expression of the glucocorticoid receptor gene NR3C1. Heuck et al. (2012). Clin Cancer Res	http://www.ncbi.nlm.nih.gov/pubmed/22855579
Co-expression	Elashoff-Topol-2011 A	0.0006156224478922899	Development of a blood-based gene expression algorithm for assessment of obstructive coronary artery disease in non-diabetic patients. Elashoff et al. (2011). BMC Med Genomics	http://www.ncbi.nlm.nih.gov/pubmed/21443790
Co-expression	Symmans-Pusztai-2010	0.0005872309346311842	Genomic index of sensitivity to endocrine therapy for breast cancer. Symmans et al. (2010). J Clin Oncol	http://www.ncbi.nlm.nih.gov/pubmed/20697068
Co-expression	Zhang-Foekens-2009	0.0005797894576075235	The 76-gene signature defines high-risk patients that benefit from adjuvant tamoxifen therapy. Zhang et al. (2009). Breast Cancer Res Treat	http://www.ncbi.nlm.nih.gov/pubmed/18821012
Co-expression	Watanabe-Nagawa-2007	0.0005712523464104838	Gene expression signature and the prediction of ulcerative colitis-associated colorectal cancer by DNA microarray. Watanabe et al. (2007). Clin Cancer Res	http://www.ncbi.nlm.nih.gov/pubmed/17255260
Co-expression	Zhou-O'Keefe-2010	0.0005712388483995865	Analysis of factorial time-course microarrays with application to a clinical study of burn injury. Zhou et al. (2010). Proc Natl Acad Sci U S A	http://www.ncbi.nlm.nih.gov/pubmed/20479259
Co-expression	Tian-Shaughnessy-2003 B	0.0005682659496172978	The role of the Wnt-signaling antagonist DKK1 in the development of osteolytic lesions in multiple myeloma. Tian et al. (2003). N Engl J Med	http://www.ncbi.nlm.nih.gov/pubmed/14695408
Co-expression	Li-Bhatia-2011	0.0005611357836270073	Altered hematopoietic cell gene expression precedes development of therapy-related myelodysplasia/acute myeloid leukemia and identifies patients at risk. Li et al. (2011). Cancer Cell	http://www.ncbi.nlm.nih.gov/pubmed/22094254
Co-expression	Williams-Gascoyne-2010	0.0005404326208435792	A novel method of amplification of FFPET-derived RNA enables accurate disease classification with microarrays. Williams et al. (2010). J Mol Diagn	http://www.ncbi.nlm.nih.gov/pubmed/20688907
Co-expression	Whitfield-Botstein-2002	0.0005260667855991115	Identification of genes periodically expressed in the human cell cycle and their expression in tumors. Whitfield et al. (2002). Mol Biol Cell	http://www.ncbi.nlm.nih.gov/pubmed/12058064
Co-expression	Wang-McClelland-2010 B	0.0005227536858401031	In silico estimates of tissue components in surgical samples based on expression profiling data. Wang et al. (2010). Cancer Res	http://www.ncbi.nlm.nih.gov/pubmed/20663908
Co-expression	Wagner-Ashkenazi-2007	0.0004978762815244836	Death-receptor O-glycosylation controls tumor-cell sensitivity to the proapoptotic ligand Apo2L/TRAIL. Wagner et al. (2007). Nat Med	http://www.ncbi.nlm.nih.gov/pubmed/17767167
Co-expression	Wouters-Delwel-2009	0.0004920257708863287	Double CEBPA mutations, but not single CEBPA mutations, define a subgroup of acute myeloid leukemia with a distinctive gene expression profile that is uniquely associated with a favorable outcome. Wouters et al. (2009). Blood	http://www.ncbi.nlm.nih.gov/pubmed/19171880
Co-expression	Agnelli-Neri-2007	0.000490107867713387	Upregulation of translational machinery and distinct genetic subgroups characterise hyperdiploidy in multiple myeloma. Agnelli et al. (2007). Br J Haematol	http://www.ncbi.nlm.nih.gov/pubmed/17367409
Co-expression	Spira-Brody-2007	0.0004738697733239423	Airway epithelial gene expression in the diagnostic evaluation of smokers with suspect lung cancer. Spira et al. (2007). Nat Med	http://www.ncbi.nlm.nih.gov/pubmed/17334370
Co-expression	Liang-Stephan-2007	0.00046762993347731856	Gene expression profiles in anatomically and functionally distinct regions of the normal aged human brain. Liang et al. (2007). Physiol Genomics	http://www.ncbi.nlm.nih.gov/pubmed/17077275
Co-expression	Hatzis-Symmans-2011 A	0.000463371649279634	A genomic predictor of response and survival following taxane-anthracycline chemotherapy for invasive breast cancer. Hatzis et al. (2011). JAMA	http://www.ncbi.nlm.nih.gov/pubmed/21558518
Co-expression	Taylor-Kwo-2008	0.00046168843529054425	Cyclic changes in gene expression induced by Peg-interferon alfa-2b plus ribavirin in peripheral blood monocytes (PBMC) of hepatitis C patients during the first 10 weeks of treatment. Taylor et al. (2008). J Transl Med	http://www.ncbi.nlm.nih.gov/pubmed/18986530
Co-expression	Bild-Nevins-2006 A	0.00044926810623061085	Oncogenic pathway signatures in human cancers as a guide to targeted therapies. Bild et al. (2006). Nature	http://www.ncbi.nlm.nih.gov/pubmed/16273092
Co-expression	Thomas-Potter-2015	0.0004465360485040871	Tissue-specific patterns of gene expression in the epithelium and stroma of normal colon in healthy individuals in an aspirin intervention trial. Thomas et al. (2015). BMC Med Genet	http://www.ncbi.nlm.nih.gov/pubmed/25927723
Co-expression	Barretina-Singer-2010	0.0004321215217462337	Subtype-specific genomic alterations define new targets for soft-tissue sarcoma therapy. Barretina et al. (2010). Nat Genet	http://www.ncbi.nlm.nih.gov/pubmed/20601955
Co-expression	Smeets-Christiaens-2011	0.00042553606411424425	Prediction of lymph node involvement in breast cancer from primary tumor tissue using gene expression profiling and miRNAs. Smeets et al. (2011). Breast Cancer Res Treat	http://www.ncbi.nlm.nih.gov/pubmed/21116709
Co-expression	Blader-Boothroyd-2001	0.0004207784942377586	Microarray analysis reveals previously unknown changes in Toxoplasma gondii-infected human cells. Blader et al. (2001). J Biol Chem	http://www.ncbi.nlm.nih.gov/pubmed/11294868
Co-expression	Tarca-Zechner-2013	0.00041648652217272534	Strengths and limitations of microarray-based phenotype prediction: lessons learned from the IMPROVER Diagnostic Signature Challenge. Tarca et al. (2013). Bioinformatics	http://www.ncbi.nlm.nih.gov/pubmed/23966112
Co-expression	Kannan-Zweidler-McKay-2011	0.00041131262791330923	Notch/HES1-mediated PARP1 activation: a cell type-specific mechanism for tumor suppression. Kannan et al. (2011). Blood	http://www.ncbi.nlm.nih.gov/pubmed/21224467
Co-expression	Woodruff-Fahy-2007	0.0004014989223408599	Genome-wide profiling identifies epithelial cell genes associated with asthma and with treatment response to corticosteroids. Woodruff et al. (2007). Proc Natl Acad Sci U S A	http://www.ncbi.nlm.nih.gov/pubmed/17898169
Co-expression	Reeve-Halloran-2013	0.0003981128272779704	Molecular diagnosis of T cell-mediated rejection in human kidney transplant biopsies. Reeve et al. (2013). Am J Transplant	http://www.ncbi.nlm.nih.gov/pubmed/23356949
Co-expression	Taylor-Belle-2007	0.00038179005419024465	Changes in gene expression during pegylated interferon and ribavirin therapy of chronic hepatitis C virus distinguish responders from nonresponders to antiviral therapy. Taylor et al. (2007). J Virol	http://www.ncbi.nlm.nih.gov/pubmed/17267482
Co-expression	Chen-Zhao-2008	0.00036849328449980795	Gene expression profiling identifies genes predictive of oral squamous cell carcinoma. Chen et al. (2008). Cancer Epidemiol Biomarkers Prev	http://www.ncbi.nlm.nih.gov/pubmed/18669583
Co-expression	Shalhoub-Martin-2010	0.0003657621969428987	Chondro/osteoblastic and cardiovascular gene modulation in human artery smooth muscle cells that calcify in the presence of phosphate and calcitriol or paricalcitol. Shalhoub et al. (2010). J Cell Biochem	http://www.ncbi.nlm.nih.gov/pubmed/20665672
Co-expression	Lee-MacDonald-2013	0.00034748273335506583	Dominant effects of the Huntington's disease HTT CAG repeat length are captured in gene-expression data sets by a continuous analysis mathematical modeling strategy. Lee et al. (2013). Hum Mol Genet	http://www.ncbi.nlm.nih.gov/pubmed/23595883
Co-expression	Nookaew-Carlsson-2013	0.0003327107229339763	Adipose tissue resting energy expenditure and expression of genes involved in mitochondrial function are higher in women than in men. Nookaew et al. (2013). J Clin Endocrinol Metab	http://www.ncbi.nlm.nih.gov/pubmed/23264395
Co-expression	Scherzer-Gullans-2007	0.00032311681485000906	Molecular markers of early Parkinson's disease based on gene expression in blood. Scherzer et al. (2007). Proc Natl Acad Sci U S A	http://www.ncbi.nlm.nih.gov/pubmed/17215369
Co-expression	Fry-Samson-2008	0.0003032755617856431	Genomic predictors of interindividual differences in response to DNA damaging agents. Fry et al. (2008). Genes Dev	http://www.ncbi.nlm.nih.gov/pubmed/18805990
Co-expression	Melis-Farci-2014	0.00030256726136033453	Viral expression and molecular profiling in liver tissue versus microdissected hepatocytes in hepatitis B virus-associated hepatocellular carcinoma. Melis et al. (2014). J Transl Med	http://www.ncbi.nlm.nih.gov/pubmed/25141867
Co-expression	Mullighan-Downing-2009	0.00030203513647868255	Deletion of IKZF1 and prognosis in acute lymphoblastic leukemia. Mullighan et al. (2009). N Engl J Med	http://www.ncbi.nlm.nih.gov/pubmed/19129520
Co-expression	Elashoff-Topol-2011 C	0.00030034336442228896	Development of a blood-based gene expression algorithm for assessment of obstructive coronary artery disease in non-diabetic patients. Elashoff et al. (2011). BMC Med Genomics	http://www.ncbi.nlm.nih.gov/pubmed/21443790
Co-expression	Berkofsky-Fessler-Hilton-2009	0.00027888260424512403	Preclinical biomarkers for a cyclin-dependent kinase inhibitor translate to candidate pharmacodynamic biomarkers in phase I patients. Berkofsky-Fessler et al. (2009). Mol Cancer Ther	http://www.ncbi.nlm.nih.gov/pubmed/19755512
Co-expression	Harms-Bichakjian-2013	0.00026862299689000944	Distinct gene expression profiles of viral- and nonviral-associated merkel cell carcinoma revealed by transcriptome analysis. Harms et al. (2013). J Invest Dermatol	http://www.ncbi.nlm.nih.gov/pubmed/23223137
Co-expression	Levy-Hessner-2012 B	0.0002651768421889636	Transcriptional signatures as a disease-specific and predictive inflammatory biomarker for type 1 diabetes. Levy et al. (2012). Genes Immun	http://www.ncbi.nlm.nih.gov/pubmed/22972474
Co-expression	Pellagatti-Boultwood-2010	0.000260220891815759	Deregulated gene expression pathways in myelodysplastic syndrome hematopoietic stem cells. Pellagatti et al. (2010). Leukemia	http://www.ncbi.nlm.nih.gov/pubmed/20220779
Co-expression	Chang-Katzenellenbogen-2008	0.0002509477494410542	Estrogen Receptors alpha and beta as determinants of gene expression: influence of ligand, dose, and chromatin binding. Chang et al. (2008). Mol Endocrinol	http://www.ncbi.nlm.nih.gov/pubmed/18258689
Co-expression	Kim-Green-2011 A	0.0002492209704624712	A gene expression signature of acquired chemoresistance to cisplatin and fluorouracil combination chemotherapy in gastric cancer patients. Kim et al. (2011). PLoS One	http://www.ncbi.nlm.nih.gov/pubmed/21364753
Co-expression	Savola-Vakkila-2011	0.0002477553687808978	High Expression of Complement Component 5 (C5) at Tumor Site Associates with Superior Survival in Ewing's Sarcoma Family of Tumour Patients. Savola et al. (2011). ISRN Oncol	http://www.ncbi.nlm.nih.gov/pubmed/22084725
Co-expression	Raponi-Beer-2006	0.00024662423009746287	Gene expression signatures for predicting prognosis of squamous cell and adenocarcinomas of the lung. Raponi et al. (2006). Cancer Res	http://www.ncbi.nlm.nih.gov/pubmed/16885343
Co-expression	Cuadras-Greenberg-2002	0.0002381573672980645	Gene expression pattern in Caco-2 cells following rotavirus infection. Cuadras et al. (2002). J Virol	http://www.ncbi.nlm.nih.gov/pubmed/11932413
Co-expression	Levy-Hessner-2012 A	0.00023739261671350135	Transcriptional signatures as a disease-specific and predictive inflammatory biomarker for type 1 diabetes. Levy et al. (2012). Genes Immun	http://www.ncbi.nlm.nih.gov/pubmed/22972474
Co-expression	Yoshihara-Tanaka-2010	0.00023514083789837625	Gene expression profile for predicting survival in advanced-stage serous ovarian cancer across two independent datasets. Yoshihara et al. (2010). PLoS One	http://www.ncbi.nlm.nih.gov/pubmed/20300634
Co-expression	Chibon-Aurias-2010	0.000233304267692122	Validated prediction of clinical outcome in sarcomas and multiple types of cancer on the basis of a gene expression signature related to genome complexity. Chibon et al. (2010). Nat Med	http://www.ncbi.nlm.nih.gov/pubmed/20581836
Co-expression	Clarke-Clynes-2013	0.00022670032993484367	Correlating transcriptional networks to breast cancer survival: a large-scale coexpression analysis. Clarke et al. (2013). Carcinogenesis	http://www.ncbi.nlm.nih.gov/pubmed/23740839
Co-expression	Chuang-Kipps-2012	0.00021722136056873982	Subnetwork-based analysis of chronic lymphocytic leukemia identifies pathways that associate with disease progression. Chuang et al. (2012). Blood	http://www.ncbi.nlm.nih.gov/pubmed/22837534
Co-expression	Scott-Rimsza-2014	0.00021473644497873047	Determining cell-of-origin subtypes of diffuse large B-cell lymphoma using gene expression in formalin-fixed paraffin-embedded tissue. Scott et al. (2014). Blood	http://www.ncbi.nlm.nih.gov/pubmed/24398326
Co-expression	Niu-Wang-2010	0.00020946093157353453	Radiation pharmacogenomics: a genome-wide association approach to identify radiation response biomarkers using human lymphoblastoid cell lines. Niu et al. (2010). Genome Res	http://www.ncbi.nlm.nih.gov/pubmed/20923822
Co-expression	Sheffer-Domany-2009 A	0.0001886780812391596	Association of survival and disease progression with chromosomal instability: a genomic exploration of colorectal cancer. Sheffer et al. (2009). Proc Natl Acad Sci U S A	http://www.ncbi.nlm.nih.gov/pubmed/19359472
Co-expression	Swan-Spiller-2013	0.00018380083959175029	Identifying and testing candidate genetic polymorphisms in the irritable bowel syndrome (IBS): association with TNFSF15 and TNFα. Swan et al. (2013). Gut	http://www.ncbi.nlm.nih.gov/pubmed/22684480
Co-expression	Hessel-Tilley-2014	0.00014470462119401458	Intraflagellar transport gene expression associated with short cilia in smoking and COPD. Hessel et al. (2014). PLoS One	http://www.ncbi.nlm.nih.gov/pubmed/24465567
Co-expression	Wynn-Wong-2011	0.00013305369990066675	The influence of developmental age on the early transcriptomic response of children with septic shock. Wynn et al. (2011). Mol Med	http://www.ncbi.nlm.nih.gov/pubmed/21738952
Co-expression	Bjornsdottir-O'Toole-2011	0.0001327873548972682	Pathways activated during human asthma exacerbation as revealed by gene expression patterns in blood. Bjornsdottir et al. (2011). PLoS One	http://www.ncbi.nlm.nih.gov/pubmed/21779351
Co-expression	Miyake-Noguchi-2012	0.00013272104096987913	GSTP1 expression predicts poor pathological complete response to neoadjuvant chemotherapy in ER-negative breast cancer. Miyake et al. (2012). Cancer Sci	http://www.ncbi.nlm.nih.gov/pubmed/22320227
Co-expression	Dombroski-Spielman-2010	0.0001321795903690955	Gene expression and genetic variation in response to endoplasmic reticulum stress in human cells. Dombroski et al. (2010). Am J Hum Genet	http://www.ncbi.nlm.nih.gov/pubmed/20398888
Co-expression	Skov-Hasselbalch-2011	0.00012792317307871054	Whole-blood transcriptional profiling of interferon-inducible genes identifies highly upregulated IFI27 in primary myelofibrosis. Skov et al. (2011). Eur J Haematol	http://www.ncbi.nlm.nih.gov/pubmed/21447007
Co-expression	Popovici-Pusztai-2010 B	0.00012761660944079968	Effect of training-sample size and classification difficulty on the accuracy of genomic predictors. Popovici et al. (2010). Breast Cancer Res	http://www.ncbi.nlm.nih.gov/pubmed/20064235
Co-expression	Raman-Crystal-2009	0.00012219139990255815	Quality control in microarray assessment of gene expression in human airway epithelium. Raman et al. (2009). BMC Genomics	http://www.ncbi.nlm.nih.gov/pubmed/19852842
Co-expression	Bhojwani-Carroll-2006	0.0001192345347262339	Biologic pathways associated with relapse in childhood acute lymphoblastic leukemia: a Children's Oncology Group study. Bhojwani et al. (2006). Blood	http://www.ncbi.nlm.nih.gov/pubmed/16822902
Co-expression	Kim-Green-2011 B	0.0001152758312428909	A gene expression signature of acquired chemoresistance to cisplatin and fluorouracil combination chemotherapy in gastric cancer patients. Kim et al. (2011). PLoS One	http://www.ncbi.nlm.nih.gov/pubmed/21364753
Co-expression	Liu-Bratslavsky-2013	0.00009292162801152839	Impact of ischemia and procurement conditions on gene expression in renal cell carcinoma. Liu et al. (2013). Clin Cancer Res	http://www.ncbi.nlm.nih.gov/pubmed/23136194
Co-expression	Payton-Ley-2009	0.00009126838563684048	High throughput digital quantification of mRNA abundance in primary human acute myeloid leukemia samples. Payton et al. (2009). J Clin Invest	http://www.ncbi.nlm.nih.gov/pubmed/19451695
Co-expression	Kohlmann-Haferlach-2008 B	0.00008551234026865726	An international standardization programme towards the application of gene expression profiling in routine leukaemia diagnostics: the Microarray Innovations in LEukemia study prephase. Kohlmann et al. (2008). Br J Haematol	http://www.ncbi.nlm.nih.gov/pubmed/18573112
Co-expression	Klein-Dugas-2009	0.0000721419620269884	Quantitative comparison of microarray experiments with published leukemia related gene expression signatures. Klein et al. (2009). BMC Bioinformatics	http://www.ncbi.nlm.nih.gov/pubmed/20003504
Co-expression	Bild-Nevins-2006 C	0.0000664682783623442	Oncogenic pathway signatures in human cancers as a guide to targeted therapies. Bild et al. (2006). Nature	http://www.ncbi.nlm.nih.gov/pubmed/16273092
Co-expression	Zangrando-Basso-2009	0.00006541731267575508	MLL rearrangements in pediatric acute lymphoblastic and myeloblastic leukemias: MLL specific and lineage specific signatures. Zangrando et al. (2009). BMC Med Genomics	http://www.ncbi.nlm.nih.gov/pubmed/19549311
Co-expression	Wong-Shanley-2009 A	0.00006288893919550733	Genomic expression profiling across the pediatric systemic inflammatory response syndrome, sepsis, and septic shock spectrum. Wong et al. (2009). Crit Care Med	http://www.ncbi.nlm.nih.gov/pubmed/19325468
Co-expression	Wong-Aronow-2007	0.0000557575954916018	Genome-level expression profiles in pediatric septic shock indicate a role for altered zinc homeostasis in poor outcome. Wong et al. (2007). Physiol Genomics	http://www.ncbi.nlm.nih.gov/pubmed/17374846
Co-expression	Driscoll-Munshi-2010	0.00003888041579529496	The sumoylation pathway is dysregulated in multiple myeloma and is associated with adverse patient outcome. Driscoll et al. (2010). Blood	http://www.ncbi.nlm.nih.gov/pubmed/19965618
Co-expression	Wong-Shanley-2009 B	0.00003846950421160876	Identification of pediatric septic shock subclasses based on genome-wide expression profiling. Wong et al. (2009). BMC Med	http://www.ncbi.nlm.nih.gov/pubmed/19624809
Co-expression	Suárez-Fariñas-Krueger-2012	0.000029625017835378274	Expanding the psoriasis disease profile: interrogation of the skin and serum of patients with moderate-to-severe psoriasis. Suárez-Fariñas et al. (2012). J Invest Dermatol	http://www.ncbi.nlm.nih.gov/pubmed/22763790
Co-expression	den Boon-Ahlquist-2015	0.000026595768639820024	Molecular transitions from papillomavirus infection to cervical precancer and cancer: Role of stromal estrogen receptor signaling. den Boon et al. (2015). Proc Natl Acad Sci U S A	http://www.ncbi.nlm.nih.gov/pubmed/26056290
Co-expression	Lenz-Staudt-2008	0.00001828377486806217	Stromal gene signatures in large-B-cell lymphomas. Lenz et al. (2008). N Engl J Med	http://www.ncbi.nlm.nih.gov/pubmed/19038878
Co-expression	Hanamura-Shaughnessy-2006	0.000009905431845117738	Prognostic value of cyclin D2 mRNA expression in newly diagnosed multiple myeloma treated with high-dose chemotherapy and tandem autologous stem cell transplantations. Hanamura et al. (2006). Leukemia	http://www.ncbi.nlm.nih.gov/pubmed/16688228
Co-expression	Ioannidis-Flaño-2012	0.000008092528551235279	Plasticity and virus specificity of the airway epithelial cell immune response during respiratory virus infection. Ioannidis et al. (2012). J Virol	http://www.ncbi.nlm.nih.gov/pubmed/22398282
Co-expression	Desmedt-Sotiriou-2007	0.0000018681210716389115	Strong time dependence of the 76-gene prognostic signature for node-negative breast cancer patients in the TRANSBIG multicenter independent validation series. Desmedt et al. (2007). Clin Cancer Res	http://www.ncbi.nlm.nih.gov/pubmed/17545524
Predicted	I2D-vonMering-Bork-2002-High-Yeast2Human	0.007912509199584035	Comparative assessment of large-scale data sets of protein-protein interactions. von Mering et al. (2002). Nature	http://www.ncbi.nlm.nih.gov/pubmed/12000970
Predicted	I2D-vonMering-Bork-2002-Medium-Yeast2Human	0.005167116571909464	Comparative assessment of large-scale data sets of protein-protein interactions. von Mering et al. (2002). Nature	http://www.ncbi.nlm.nih.gov/pubmed/12000970
Predicted	I2D-BioGRID-Yeast2Human	0.004373750492654435	BioGRID: a general repository for interaction datasets. Stark et al. (2006). Nucleic Acids Res	http://www.ncbi.nlm.nih.gov/pubmed/16381927
Predicted	I2D-Chen-Pawson-2009-PiwiScreen-Mouse2Human	0.004096232857999004	Mouse Piwi interactome identifies binding mechanism of Tdrkh Tudor domain to arginine methylated Miwi. Chen et al. (2009). Proc Natl Acad Sci U S A	http://www.ncbi.nlm.nih.gov/pubmed/19918066
Predicted	I2D-INNATEDB-Mouse2Human	0.0037587238122783325	InnateDB: facilitating systems-level analyses of the mammalian innate immune response. Lynn et al. (2008). Mol Syst Biol	http://www.ncbi.nlm.nih.gov/pubmed/18766178
Predicted	I2D-Tarassov-PCA-Yeast2Human	0.0035614926461140944	An in vivo map of the yeast protein interactome. Tarassov et al. (2008). Science	http://www.ncbi.nlm.nih.gov/pubmed/18467557
Predicted	I2D-vonMering-Bork-2002-Low-Yeast2Human	0.003272642415822228	Comparative assessment of large-scale data sets of protein-protein interactions. von Mering et al. (2002). Nature	http://www.ncbi.nlm.nih.gov/pubmed/12000970
Predicted	Wu-Stein-2010	0.002909751813185715	A human functional protein interaction network and its application to cancer data analysis. Wu et al. (2010). Genome Biol	http://www.ncbi.nlm.nih.gov/pubmed/20482850
Predicted	I2D-IntAct-Mouse2Human	0.0027435642690487893	The IntAct molecular interaction database in 2010. Aranda et al. (2010). Nucleic Acids Res	http://www.ncbi.nlm.nih.gov/pubmed/19850723
Predicted	Stuart-Kim-2003	0.002281093861701329	A gene-coexpression network for global discovery of conserved genetic modules. Stuart et al. (2003). Science	http://www.ncbi.nlm.nih.gov/pubmed/12934013
Predicted	I2D-Yu-Vidal-2008-GoldStd-Yeast2Human	0.0019109473031592395	High-quality binary protein interaction map of the yeast interactome network. Yu et al. (2008). Science	http://www.ncbi.nlm.nih.gov/pubmed/18719252
Predicted	I2D-Krogan-Greenblatt-2006-Core-Yeast2Human	0.001718947943720029	Global landscape of protein complexes in the yeast Saccharomyces cerevisiae. Krogan et al. (2006). Nature	http://www.ncbi.nlm.nih.gov/pubmed/16554755
Predicted	I2D-BIND-Rat2Human	0.0016829094619742406	BIND--a data specification for storing and describing biomolecular interactions, molecular complexes and pathways. Bader et al. (2000). Bioinformatics	http://www.ncbi.nlm.nih.gov/pubmed/10871269
Predicted	I2D-BioGRID-Worm2Human	0.0016516865370825834	BioGRID: a general repository for interaction datasets. Stark et al. (2006). Nucleic Acids Res	http://www.ncbi.nlm.nih.gov/pubmed/16381927
Predicted	I2D-MINT-Rat2Human	0.0015009016798175985	MINT: a Molecular INTeraction database. Zanzoni et al. (2002). FEBS Lett	http://www.ncbi.nlm.nih.gov/pubmed/11911893
Predicted	I2D-MINT-Mouse2Human	0.001337865724651513	MINT: a Molecular INTeraction database. Zanzoni et al. (2002). FEBS Lett	http://www.ncbi.nlm.nih.gov/pubmed/11911893
Predicted	I2D-BIND-Mouse2Human	0.0012819816331155148	BIND--a data specification for storing and describing biomolecular interactions, molecular complexes and pathways. Bader et al. (2000). Bioinformatics	http://www.ncbi.nlm.nih.gov/pubmed/10871269
Predicted	I2D-BioGRID-Mouse2Human	0.0010728201093370543	BioGRID: a general repository for interaction datasets. Stark et al. (2006). Nucleic Acids Res	http://www.ncbi.nlm.nih.gov/pubmed/16381927
Predicted	I2D-BIND-Yeast2Human	0.0010096264750674836	BIND--a data specification for storing and describing biomolecular interactions, molecular complexes and pathways. Bader et al. (2000). Bioinformatics	http://www.ncbi.nlm.nih.gov/pubmed/10871269
Predicted	I2D-Krogan-Greenblatt-2006-NonCore-Yeast2Human	0.0007706146181831687	Global landscape of protein complexes in the yeast Saccharomyces cerevisiae. Krogan et al. (2006). Nature	http://www.ncbi.nlm.nih.gov/pubmed/16554755
Predicted	I2D-IntAct-Fly2Human	0.0007655760648536147	The IntAct molecular interaction database in 2010. Aranda et al. (2010). Nucleic Acids Res	http://www.ncbi.nlm.nih.gov/pubmed/19850723
Predicted	I2D-Formstecher-Daviet-2005-Embryo-Fly2Human	0.0006694462897273705	Protein interaction mapping: a Drosophila case study. Formstecher et al. (2005). Genome Res	http://www.ncbi.nlm.nih.gov/pubmed/15710747
Predicted	I2D-MGI-Mouse2Human	0.0006026052638027231	Ontological visualization of protein-protein interactions. Drabkin et al. (2005). BMC Bioinformatics	http://www.ncbi.nlm.nih.gov/pubmed/15707487
Predicted	I2D-IntAct-Rat2Human	0.00007685077245695925	The IntAct molecular interaction database in 2010. Aranda et al. (2010). Nucleic Acids Res	http://www.ncbi.nlm.nih.gov/pubmed/19850723
Predicted	I2D-MINT-Worm2Human	0.000004936562885289321	MINT: a Molecular INTeraction database. Zanzoni et al. (2002). FEBS Lett	http://www.ncbi.nlm.nih.gov/pubmed/11911893
Co-localization	Zhang-Shang-2006	0.023133307634735412	The catalytic subunit of the proteasome is engaged in the entire process of estrogen receptor-regulated transcription. Zhang et al. (2006). EMBO J	http://www.ncbi.nlm.nih.gov/pubmed/16957778
Co-localization	Schadt-Shoemaker-2004	0.013784705343148232	A comprehensive transcript index of the human genome generated using microarrays and computational approaches. Schadt et al. (2004). Genome Biol	http://www.ncbi.nlm.nih.gov/pubmed/15461792
Co-localization	Johnson-Shoemaker-2003	0.008578137022067294	Genome-wide survey of human alternative pre-mRNA splicing with exon junction microarrays. Johnson et al. (2003). Science	http://www.ncbi.nlm.nih.gov/pubmed/14684825
Co-localization	Chen-Huang-2014	0.007347715696194343	Using an in situ proximity ligation assay to systematically profile endogenous protein-protein interactions in a pathway network. Chen et al. (2014). J Proteome Res	http://www.ncbi.nlm.nih.gov/pubmed/25241761
Pathway	Wu-Stein-2010	0.013632310370246209	A human functional protein interaction network and its application to cancer data analysis. Wu et al. (2010). Genome Biol	http://www.ncbi.nlm.nih.gov/pubmed/20482850
Pathway	REACTOME	0.011828008174151824
Pathway	NCI_NATURE	0.0051521621665667145
Pathway	CELL_MAP	0.004074667011485374
Pathway	IMID	0.00370151646624114
Pathway	HUMANCYC	0.00026023446895972454
Genetic Interactions	Vizeacoumar-Moffat-2013	0.0036553365652002346	A negative genetic interaction map in isogenic cancer cell lines reveals cancer cell vulnerabilities. Vizeacoumar et al. (2013). Mol Syst Biol	http://www.ncbi.nlm.nih.gov/pubmed/24104479
Genetic Interactions	BIOGRID-SMALL-SCALE-STUDIES	0.0034126614726264063
Genetic Interactions	Toyoshima-Grandori-2012	0.0024431847052185833	Functional genomics identifies therapeutic targets for MYC-driven cancer. Toyoshima et al. (2012). Proc Natl Acad Sci U S A	http://www.ncbi.nlm.nih.gov/pubmed/22623531
Genetic Interactions	IREF-SMALL-SCALE-STUDIES	0.002035192876429895
Genetic Interactions	Blomen-Brummelkamp-2015	0.0007096944709192212	Gene essentiality and synthetic lethality in haploid human cells. Blomen et al. (2015). Science	http://www.ncbi.nlm.nih.gov/pubmed/26472760
Genetic Interactions	Willingham-Muchowski-2003	0.00001880461814999316	Yeast genes that enhance the toxicity of a mutant huntingtin fragment or alpha-synuclein. Willingham et al. (2003). Science	http://www.ncbi.nlm.nih.gov/pubmed/14657499
Shared protein domains	INTERPRO	0.0033234024921137573
Shared protein domains	PFAM	0.0018281180280980609
