# Supplementary material for: Multiset sparse partial least squares path modeling for high dimensional omics data analysis
Source: BMC Bioinformatics. 2020 Jan 9;21:9. doi: 10.1186/s12859-019-3286-3 (PMC6953292; doi:10.1186/s12859-019-3286-3)
Supplement: Supplementary file 5 — Additional file 5 Supplementary gene set enrichment analysis results of the Chronic lymphocytic leukaemia data analyzed by MOFA. Results are obtained by the MOFA R package and exported as txt file format. [file 12859_2019_3286_MOESM5_ESM.txt]

p	names
6.69564173467541e-106	HSF1-dependent transactivation
1.71948936102206e-96	Attenuation phase
6.70837335815253e-88	Cellular response to heat stress
6.20051686959347e-86	HSF1 activation
1.61976034434651e-74	Cellular responses to stress
6.1431337784335e-74	Regulation of HSF1-mediated heat shock response
2.60309287285416e-62	Immune System
5.98520492511935e-51	Innate Immune System
1.38504426726184e-47	Neutrophil degranulation
1.24905604862367e-36	HATs acetylate histones
9.86201396631751e-36	HDACs deacetylate histones
4.06499323001508e-29	Immunoregulatory interactions between a Lymphoid and a non-Lymphoid cell
1.20564089638485e-28	Immune System
2.81272110866744e-28	DNA methylation
4.61749899517814e-28	Immunoregulatory interactions between a Lymphoid and a non-Lymphoid cell
1.25977256744283e-27	SIRT1 negatively regulates rRNA Expression
1.25977256744283e-27	RNA Polymerase I Promoter Opening
1.25977256744283e-27	RNA Polymerase I Chain Elongation
2.30057917995701e-27	NoRC negatively regulates rRNA expression
2.30057917995701e-27	Negative epigenetic regulation of rRNA expression
3.81444675123691e-27	Transcriptional regulation by small RNAs
5.10620659353718e-27	B-WICH complex positively regulates rRNA expression
7.04413088335621e-27	Senescence-Associated Secretory Phenotype (SASP)
1.99633097254061e-26	DNA Damage/Telomere Stress Induced Senescence
5.09138979054574e-26	Cellular Senescence
1.04186382906317e-25	PRC2 methylates histones and DNA
1.50625569112559e-25	ERCC6 (CSB) and EHMT2 (G9a) positively regulate rRNA expression
1.50625569112559e-25	RNA Polymerase I Promoter Clearance
3.25400669015092e-25	Activated PKN1 stimulates transcription of AR (androgen receptor) regulated genes KLK2 and KLK3
4.65083922867573e-25	Positive epigenetic regulation of rRNA expression
5.57537661682067e-25	Condensation of Prophase Chromosomes
1.60488829641866e-24	Meiotic recombination
3.29961359540581e-24	RNA Polymerase I Transcription
2.45515916928279e-23	Chromatin modifying enzymes
2.45515916928279e-23	Chromatin organization
4.44232056145776e-23	Epigenetic regulation of gene expression
1.19985347698669e-22	Amyloid fiber formation
4.44245708478179e-22	RNA Polymerase I, RNA Polymerase III, and Mitochondrial Transcription
9.29228320999852e-22	Meiosis
3.0996045421785e-21	TCR signaling
3.77854489763313e-21	Activation of anterior HOX genes in hindbrain development during early embryogenesis
3.77854489763313e-21	Activation of HOX genes during differentiation
7.18248057231767e-21	RHO GTPases activate PKNs
2.15989382226606e-20	Formation of the beta-catenin:TCF transactivating complex
1.17868885772844e-19	Oxidative Stress Induced Senescence
2.98383105671616e-19	Mitotic Prophase
5.19679770527939e-19	Antimicrobial peptides
9.58930755793062e-19	Packaging Of Telomere Ends
2.4336597030196e-18	Gene Silencing by RNA
6.15732910756541e-18	Innate Immune System
9.75862723939608e-18	Adaptive Immune System
1.76340225351209e-17	RMTs methylate histone arginines
1.03773647145881e-16	Interleukin-10 signaling
1.91805523002752e-16	Telomere Maintenance
1.99447164106111e-16	Ub-specific processing proteases
3.07403485192624e-16	Meiotic synapsis
3.58440268481557e-16	Downstream TCR signaling
4.81062010350016e-16	Adaptive Immune System
1.21182080257016e-15	Deposition of new CENPA-containing nucleosomes at the centromere
1.21182080257016e-15	Nucleosome assembly
2.25495219476304e-15	Nonhomologous End-Joining (NHEJ)
5.43844682439051e-15	Neutrophil degranulation
1.06279501886811e-14	Deubiquitination
3.00720706974275e-14	Recruitment and ATM-mediated phosphorylation of repair and signaling proteins at DNA double strand breaks
4.37242670894477e-14	Signaling by Interleukins
4.47140674320301e-14	Phosphorylation of CD3 and TCR zeta chains
4.49427928560449e-14	Chromosome Maintenance
6.80642219465638e-14	Generation of second messenger molecules
1.50604017547088e-13	Immune System
1.99909221834998e-13	DNA Double Strand Break Response
2.346939280104e-13	Cytokine Signaling in Immune system
5.6588635322191e-13	Cytokine Signaling in Immune system
1.23801387346789e-12	Chemokine receptors bind chemokines
4.78260636619698e-12	TCR signaling
4.86405524640998e-12	Cell Cycle, Mitotic
5.09326736085717e-12	M Phase
2.69899126485714e-11	Interleukin-10 signaling
4.78752447465311e-11	Interferon Signaling
5.19203969972076e-11	G2/M DNA damage checkpoint
6.97714158746173e-11	Translocation of ZAP-70 to Immunological synapse
8.94336376309765e-11	Binding and Uptake of Ligands by Scavenger Receptors
1.83425249469745e-10	Gene Expression
2.47748142680578e-10	Cell Cycle
3.34276480700755e-10	Regulation of TLR by endogenous ligand
3.4262922175752e-10	Processing of DNA double-strand break ends
4.01288841527491e-10	Class A/1 (Rhodopsin-like receptors)
4.18330855022474e-10	Antimicrobial peptides
6.87283142635812e-10	MAPK6/MAPK4 signaling
6.90907193515965e-10	GPCR downstream signaling
2.59932500408709e-09	Peptide ligand-binding receptors
7.22221466324296e-09	Interferon alpha/beta signaling
7.3539354372079e-09	Phosphorylation of CD3 and TCR zeta chains
7.6689887418581e-09	Generation of second messenger molecules
1.67653869173566e-08	Hemostasis
1.70633888000688e-08	Interleukin-4 and 13 signaling
2.45384856758727e-08	Downstream TCR signaling
2.51367622639299e-08	Homology Directed Repair
2.51367622639299e-08	HDR through Homologous Recombination (HR) or Single Strand Annealing (SSA)
4.84657370443289e-08	Erythrocytes take up carbon dioxide and release oxygen
4.84657370443289e-08	O2/CO2 exchange in erythrocytes
6.87075892541241e-08	TCF dependent signaling in response to WNT
9.58340584672369e-08	Platelet activation, signaling and aggregation
1.0188120819638e-07	Signaling by GPCR
1.09286295709909e-07	DNA Double-Strand Break Repair
1.30041953474172e-07	Signaling by Wnt
2.47342469583052e-07	G alpha (i) signalling events
2.47460808769979e-07	FCGR activation
4.83471506182365e-07	Erythrocytes take up carbon dioxide and release oxygen
4.83471506182365e-07	O2/CO2 exchange in erythrocytes
7.32872748220276e-07	RHO GTPase Effectors
7.71732186549314e-07	Signaling by Interleukins
1.04213293116044e-06	Metabolism of proteins
1.05164424557613e-06	PD-1 signaling
1.20686423015033e-06	Interleukin-4 and 13 signaling
1.33219136932107e-06	Translocation of ZAP-70 to Immunological synapse
1.37844666207296e-06	G2/M Checkpoints
1.8935660715214e-06	Innate Immune System
2.16733685546765e-06	Host Interactions of HIV factors
2.62349824822357e-06	Neutrophil degranulation
3.21490426121359e-06	GPCR ligand binding
3.46372618900124e-06	Interleukin-1 signaling
3.84002666115094e-06	FCGR activation
5.92946169978495e-06	Costimulation by the CD28 family
6.17519835965947e-06	Response to elevated platelet cytosolic Ca2+
6.60292737814715e-06	Complement cascade
7.31680510799232e-06	Cell Cycle Checkpoints
7.53090286787116e-06	Platelet degranulation
9.32243933330585e-06	Interferon gamma signaling
9.43447588615365e-06	Toll-Like Receptors Cascades
1.10669518771622e-05	Regulation of TLR by endogenous ligand
1.26344090755199e-05	Signal Transduction
1.30328081801581e-05	RAF-independent MAPK1/3 activation
1.34998226887657e-05	UCH proteinases
1.36519706201481e-05	DAP12 interactions
1.80318185078063e-05	Host Interactions of HIV factors
1.83785602220827e-05	Mitotic Metaphase and Anaphase
1.83785602220827e-05	Mitotic Anaphase
1.9781919386906e-05	EPHA-mediated growth cone collapse
2.14588621857296e-05	Signaling by Interleukins
2.4270356803006e-05	Unfolded Protein Response (UPR)
2.83057057113857e-05	Signal Transduction
2.92460341765212e-05	Gene Expression
3.27818283056942e-05	BMAL1:CLOCK,NPAS2 activates circadian gene expression
3.69262720794171e-05	Erythrocytes take up carbon dioxide and release oxygen
3.69262720794171e-05	O2/CO2 exchange in erythrocytes
3.97682600790194e-05	G-protein mediated events
3.97682600790194e-05	PLC beta mediated events
4.2558990119095e-05	Transcriptional regulation of white adipocyte differentiation
4.35847708372058e-05	The role of GTSE1 in G2/M progression after G2 checkpoint
4.8797621998204e-05	Generic Transcription Pathway
5.03268411844931e-05	WNT ligand biogenesis and trafficking
5.23984086646028e-05	PKMTs methylate histone lysines
5.57333745870785e-05	DNA Repair
6.99842856148354e-05	Transcriptional regulation of white adipocyte differentiation
7.11962054315164e-05	Infectious disease
9.00336507248426e-05	Circadian Clock
0.000100947041010564	COPI-mediated anterograde transport
0.000101074169219884	Post-chaperonin tubulin folding pathway
0.000104419421619033	Binding and Uptake of Ligands by Scavenger Receptors
0.00011232876346312	Regulation of actin dynamics for phagocytic cup formation
0.000126851727121251	TP53 Regulates Transcription of Cell Cycle Genes
0.000139682186647872	Cytokine Signaling in Immune system
0.000151921623063886	Transcriptional Regulation by TP53
0.000154212210015682	Antigen processing-Cross presentation
0.000178193680702075	G alpha (q) signalling events
0.000190490822632807	Transcriptional regulation by the AP-2 (TFAP2) family of transcription factors
0.00020212277846151	Transport of connexons to the plasma membrane
0.000217723404115373	NOTCH1 Intracellular Domain Regulates Transcription
0.000222480308815999	Post-translational protein modification
0.000240415442460652	COPI-independent Golgi-to-ER retrograde traffic
0.000265802222737723	Costimulation by the CD28 family
0.000270087401151805	Vesicle-mediated transport
0.000274016230184101	Gastrin-CREB signalling pathway via PKC and MAPK
0.000298313577362064	Mitotic Prometaphase
0.000321977758116455	Signaling by FGFR1
0.000376373027792809	Apoptotic execution phase
0.000388474469194927	Gene Expression
0.000390858334381513	Fcgamma receptor (FCGR) dependent phagocytosis
0.00039546213038867	TNFR2 non-canonical NF-kB pathway
0.000396881180671344	Histidine, lysine, phenylalanine, tyrosine, proline and tryptophan catabolism
0.000422373990487769	PD-1 signaling
0.00042609369170488	Regulation of actin dynamics for phagocytic cup formation
0.000453467786884966	Recruitment of NuMA to mitotic centrosomes
0.000460269663609954	Arachidonic acid metabolism
0.000521133756188465	Diseases of Immune System
0.000521133756188465	Diseases associated with the TLR signaling cascade
0.000543957790199037	ER to Golgi Anterograde Transport
0.000580091101173394	Initial triggering of complement
0.000623904575798763	Nuclear Receptor transcription pathway
0.00063899785528194	Opioid Signalling
0.000692736926013386	Glucagon signaling in metabolic regulation
0.000847028606282633	Basigin interactions
0.000864285292131826	Interleukin-10 signaling
0.000988563959935423	Cellular responses to stress
0.00102290293778474	Cooperation of PDCL (PhLP1) and TRiC/CCT in G-protein beta folding
0.00106811178660423	Factors involved in megakaryocyte development and platelet production
0.00107616200059975	Interleukin-4 and 13 signaling
0.00108588827345067	Thromboxane signalling through TP receptor
0.00109349711050804	Translocation of GLUT4 to the plasma membrane
0.00115210270044657	G alpha (12/13) signalling events
0.00132328895117147	Separation of Sister Chromatids
0.00157724527430972	HIV Infection
0.00159058107514617	Developmental Biology
0.00160711518845236	G-protein activation
0.00174919096556526	C-type lectin receptors (CLRs)
0.00176934541797848	Recruitment of mitotic centrosome proteins and complexes
0.00176934541797848	Centrosome maturation
0.00192096805291371	Mitotic G2-G2/M phases
0.00192096805291371	G2/M Transition
0.00197627615270077	Signaling by Rho GTPases
0.00198340627959717	Signaling by NOTCH1
0.00198869308960853	Class A/1 (Rhodopsin-like receptors)
0.00201582461945771	Formation of the cornified envelope
0.00204348161115201	Basigin interactions
0.00205996609061445	TCF dependent signaling in response to WNT
0.00209181675786324	G alpha (z) signalling events
0.00228035769030142	Unfolded Protein Response (UPR)
0.0023127512940059	Chemokine receptors bind chemokines
0.00233917357922309	RHO GTPases activate IQGAPs
0.00234327389595802	Apoptosis
0.00236782350903082	DNA Replication
0.0024508134212581	Resolution of Sister Chromatid Cohesion
0.00267842091858868	Neuronal System
0.00276519157517701	G beta:gamma signalling through PI3Kgamma
0.00277973919007113	Signaling by ERBB2
0.00302295828884341	Signaling by FGFR in disease
0.00314074621931849	DAP12 signaling
0.00315621964702802	Rho GTPase cycle
0.00336852793120631	Signalling by NGF
0.003556875709373	Activation of Kainate Receptors upon glutamate binding
0.00355938170422103	Cell surface interactions at the vascular wall
0.00383587181862834	Cooperation of PDCL (PhLP1) and TRiC/CCT in G-protein beta folding
0.00387338521828831	Complement cascade
0.00406372818264704	Binding and Uptake of Ligands by Scavenger Receptors
0.00410815872583003	MHC class II antigen presentation
0.00421677210033732	GABA receptor activation
0.00427437976074442	Cell Cycle
0.00435486815976683	Regulation of TP53 Activity
0.00436325331829523	Constitutive Signaling by Aberrant PI3K in Cancer
0.00440570591072366	HIV Infection
0.00447501165757878	Cargo recognition for clathrin-mediated endocytosis
0.00452218958200543	Initial triggering of complement
0.00455679331051201	Intraflagellar transport
0.00461020636377301	Visual phototransduction
0.00472672627667838	Signaling by TGF-beta Receptor Complex
0.00482940004535908	G-protein beta:gamma signalling
0.00483652283874569	RIG-I/MDA5 mediated induction of IFN-alpha/beta pathways
0.00490476950084844	Smooth Muscle Contraction
0.00496679428314291	EPH-Ephrin signaling
0.00503491480549742	Programmed Cell Death
0.0053058441148551	Generic Transcription Pathway
0.00530672117457199	Fcgamma receptor (FCGR) dependent phagocytosis
0.00538633011748872	Transcriptional regulation of white adipocyte differentiation
0.00541205825516539	Factors involved in megakaryocyte development and platelet production
0.0055848716585916	Fc epsilon receptor (FCERI) signaling
0.00572078306668679	Binding and Uptake of Ligands by Scavenger Receptors
0.00602442245070889	Glucagon signaling in metabolic regulation
0.00610372789728449	Signaling by ERBB2
0.00636177523932612	Visual phototransduction
0.00644443481400171	Adrenaline,noradrenaline inhibits insulin secretion
0.00660494640756206	Other semaphorin interactions
0.00665972962830994	Signaling by FGFR
0.00689641236935982	Sphingolipid metabolism
0.00706378950514085	G alpha (i) signalling events
0.00752488775698967	Fatty acid, triacylglycerol, and ketone body metabolism
0.00766832289579564	Transmission across Chemical Synapses
0.00778376137846815	Arachidonic acid metabolism
0.00781629695475517	Biosynthesis of the N-glycan precursor (dolichol lipid-linked oligosaccharide, LLO) and transfer to a nascent protein
0.0079528552037737	Neurotransmitter Receptor Binding And Downstream Transmission In The Postsynaptic Cell
0.00803483396271548	PI3K/AKT Signaling in Cancer
0.00819381234885825	Transport to the Golgi and subsequent modification
0.0083569338382485	Regulation of Insulin-like Growth Factor (IGF) transport and uptake by Insulin-like Growth Factor Binding Proteins (IGFBPs)
0.00840901003444199	PI3K Cascade
0.00877277304169095	Immune System
0.00887730585340628	Adrenaline,noradrenaline inhibits insulin secretion
0.0090218853738035	Signaling by NOTCH1 PEST Domain Mutants in Cancer
0.0090218853738035	Signaling by NOTCH1 in Cancer
0.0090218853738035	Constitutive Signaling by NOTCH1 PEST Domain Mutants
0.0090218853738035	Signaling by NOTCH1 HD+PEST Domain Mutants in Cancer
0.0090218853738035	Constitutive Signaling by NOTCH1 HD+PEST Domain Mutants
0.00903540709075548	Constitutive Signaling by Aberrant PI3K in Cancer
0.00923862219724215	HDACs deacetylate histones
0.00925012839058837	Chemokine receptors bind chemokines
0.00934337775920645	Signal Transduction
0.00936925887145174	Signal amplification
0.00945550902306539	Cell surface interactions at the vascular wall
0.00947342130043344	Gene Expression
0.00953395194141559	Diseases of Immune System
0.00953395194141559	Diseases associated with the TLR signaling cascade
0.00994903431572421	Metabolism of amino acids and derivatives
0.0102995952776832	Negative regulation of TCF-dependent signaling by WNT ligand antagonists
0.0104066828607484	Binding and Uptake of Ligands by Scavenger Receptors
0.0109907332403466	Signaling by NOTCH
0.0110174983624802	Disease
0.0110619252406288	MAPK family signaling cascades
0.0112553722126833	Activation of Kainate Receptors upon glutamate binding
0.0113802167742264	Signaling by NOTCH2
0.0114218626955324	Signaling by PDGF
0.0114291460562502	Cell Cycle, Mitotic
0.0119099787696294	G-protein activation
0.0119781408192241	Keratan sulfate/keratin metabolism
0.0119781408192241	Keratan sulfate biosynthesis
0.0120463610404278	Toll Like Receptor 10 (TLR10) Cascade
0.0120463610404278	Toll Like Receptor 5 (TLR5) Cascade
0.0120463610404278	MyD88 cascade initiated on plasma membrane
0.0120817290220203	Transcriptional regulation of white adipocyte differentiation
0.0122251194395229	Cell Cycle
0.0122809900917356	Signaling by GPCR
0.012304983339535	Syndecan interactions
0.0123677437563514	Neutrophil degranulation
0.0123979933636835	Cell surface interactions at the vascular wall
0.0125779365450173	Downstream TCR signaling
0.0127861004093922	Gene Expression
0.0128125324183335	Formation of the beta-catenin:TCF transactivating complex
0.0128575996438473	Acyl chain remodelling of PE
0.0131902699625819	Peptide ligand-binding receptors
0.0133455684180779	G-protein beta:gamma signalling
0.0133691943821009	Cilium Assembly
0.0134606987284661	Ca2+ pathway
0.0135464221844192	Signaling by PTK6
0.0136737383712044	GAB1 signalosome
0.0137296052966806	SLC-mediated transmembrane transport
0.0138709618002863	Signaling by GPCR
0.0141116458466498	PPARA activates gene expression
0.0141116458466498	Regulation of lipid metabolism by Peroxisome proliferator-activated receptor alpha (PPARalpha)
0.0142558297901063	Integrin cell surface interactions
0.0143295957143605	Keratinization
0.0143857288530221	Thrombin signalling through proteinase activated receptors (PARs)
0.0147490705660204	Formation of Fibrin Clot (Clotting Cascade)
0.014807071580984	Hemostasis
0.0149737594547055	Recycling pathway of L1
0.0152952273524353	Role of LAT2/NTAL/LAB on calcium mobilization
0.0153562287504197	Diseases of Immune System
0.0153562287504197	Diseases associated with the TLR signaling cascade
0.0154681682212947	Diseases associated with glycosaminoglycan metabolism
0.0156318943140842	RAB GEFs exchange GTP for GDP on RABs
0.0156581408807806	Semaphorin interactions
0.0157513555476983	Interactions of neurexins and neuroligins at synapses
0.0159066120300115	DAP12 interactions
0.0159191783516039	Dectin-2 family
0.0162641292761718	Gap junction assembly
0.0162738849499205	PI5P, PP2A and IER3 Regulate PI3K/AKT Signaling
0.0163418193326971	Immunoregulatory interactions between a Lymphoid and a non-Lymphoid cell
0.0163838913594925	Histidine, lysine, phenylalanine, tyrosine, proline and tryptophan catabolism
0.0164396495463349	HATs acetylate histones
0.0165871227163095	RHO GTPase Effectors
0.0174760713079532	Common Pathway of Fibrin Clot Formation
0.0174920509877841	Signaling by EGFR
0.017754776706372	Cyclin D associated events in G1
0.017754776706372	G1 Phase
0.0178986246650078	GAB1 signalosome
0.0180229263846069	HSF1 activation
0.0184405834737622	Extracellular matrix organization
0.0184446543821737	Activation of Kainate Receptors upon glutamate binding
0.0184745926709068	Activation of anterior HOX genes in hindbrain development during early embryogenesis
0.0184745926709068	Activation of HOX genes during differentiation
0.018643063918704	Fcgamma receptor (FCGR) dependent phagocytosis
0.0186710217243429	HSF1-dependent transactivation
0.0190336691881871	Integration of energy metabolism
0.0200979134078479	NRAGE signals death through JNK
0.0206147314525218	VEGFA-VEGFR2 Pathway
0.0207509093047319	Cell death signalling via NRAGE, NRIF and NADE
0.0210173036141716	Apoptosis
0.0210946956482412	Signaling by Rho GTPases
0.021189592843326	Interleukin-4 and 13 signaling
0.0215587165320871	G beta:gamma signalling through PI3Kgamma
0.0216055947938317	PI5P, PP2A and IER3 Regulate PI3K/AKT Signaling
0.0217322990342419	Oncogenic MAPK signaling
0.021754892303504	Vasopressin regulates renal water homeostasis via Aquaporins
0.0219307471328563	Vesicle-mediated transport
0.0220019583325133	Other semaphorin interactions
0.0220283180838238	Formation of the beta-catenin:TCF transactivating complex
0.0220728375521788	Defective B3GALTL causes Peters-plus syndrome (PpS)
0.0220728375521788	O-glycosylation of TSR domain-containing proteins
0.0223388111161486	Toll-Like Receptors Cascades
0.0223970987152887	Retinoid metabolism and transport
0.0226924021127536	Apoptosis
0.0227624746914622	Signaling by Wnt
0.0227784630432878	Downstream signal transduction
0.0229524739799411	Phospholipid metabolism
0.023049575393012	NGF signalling via TRKA from the plasma membrane
0.0231001216159963	G alpha (12/13) signalling events
0.0231598131001199	GABA receptor activation
0.0231631189063761	Activated TLR4 signalling
0.0232883678557741	Signaling by SCF-KIT
0.0233137161124218	Metabolism of lipids and lipoproteins
0.023483478806101	Oxidative Stress Induced Senescence
0.023525714327503	Tight junction interactions
0.0236243701363002	Activation of Kainate Receptors upon glutamate binding
0.023769940706524	Activated PKN1 stimulates transcription of AR (androgen receptor) regulated genes KLK2 and KLK3
0.0239448955983618	Interaction between L1 and Ankyrins
0.0241506784804874	RHO GTPase Effectors
0.0242138961637569	Metabolism of proteins
0.0242392321267102	Negative regulation of the PI3K/AKT network
0.0244274968275626	Fc epsilon receptor (FCERI) signaling
0.024465090027657	Post-chaperonin tubulin folding pathway
0.0251342371230251	Gastrin-CREB signalling pathway via PKC and MAPK
0.0253869074734099	Regulation of FZD by ubiquitination
0.0253901289447673	BMAL1:CLOCK,NPAS2 activates circadian gene expression
0.0254338381148446	PI3K/AKT Signaling in Cancer
0.0254495669119792	Cell Cycle, Mitotic
0.0258445115614783	Formation of Fibrin Clot (Clotting Cascade)
0.0260478479587534	Cell Cycle, Mitotic
0.0263802248203594	Chondroitin sulfate biosynthesis
0.0263958539252691	Antimicrobial peptides
0.0265421162960409	Cellular response to heat stress
0.0270191526430794	Beta-catenin independent WNT signaling
0.0270815563929736	Glycerophospholipid biosynthesis
0.0270862790199765	Asparagine N-linked glycosylation
0.0273194679351541	GPCR downstream signaling
0.0275234233094143	Signaling by Wnt
0.027584843208784	Innate Immune System
0.0276003152808878	Cellular Senescence
0.0279521898535037	Platelet activation, signaling and aggregation
0.0279643044245863	Binding and Uptake of Ligands by Scavenger Receptors
0.0279778130752026	Immune System
0.027988251130387	GPCR ligand binding
0.0280725110243841	Collagen formation
0.0281424292439912	Downstream signal transduction
0.0282127755334901	Gap junction assembly
0.0282810685578162	RMTs methylate histone arginines
0.0282956792486972	Cell death signalling via NRAGE, NRIF and NADE
0.0283185966528576	Beta-catenin independent WNT signaling
0.0284853131746323	Metabolism of water-soluble vitamins and cofactors
0.0286197875453979	Phosphorylation of CD3 and TCR zeta chains
0.0288618288507481	Common Pathway of Fibrin Clot Formation
0.0289270291777387	Glycosaminoglycan metabolism
0.0291035524368037	Golgi Associated Vesicle Biogenesis
0.0292001807312592	Kinesins
0.0292311228654907	Regulation of FZD by ubiquitination
0.0293979281634095	Cell Cycle
0.0295144946649932	Fatty Acyl-CoA Biosynthesis
0.0295834322464044	MyD88:Mal cascade initiated on plasma membrane
0.0295834322464044	Toll Like Receptor TLR6:TLR2 Cascade
0.0296311500555731	Organelle biogenesis and maintenance
0.0297798109469831	TNFR2 non-canonical NF-kB pathway
0.0299213494981883	Interferon alpha/beta signaling
0.0301117243664114	Transcriptional regulation of pluripotent stem cells
0.030192003314377	Stimuli-sensing channels
0.0302048682893674	Collagen degradation
0.0302055779544909	Platelet degranulation
0.0302178527308065	Interleukin-6 family signaling
0.0303209875796532	Semaphorin interactions
0.0304133587247065	PI5P, PP2A and IER3 Regulate PI3K/AKT Signaling
0.0307481020840935	Antigen processing-Cross presentation
0.0307692883779581	Transport of glucose and other sugars, bile salts and organic acids, metal ions and amine compounds
0.0307733321530623	Phase 1 - Functionalization of compounds
0.0308008198358613	Signaling by PTK6
0.0308535139698783	Signal Transduction
0.0308757113678479	Platelet activation, signaling and aggregation
0.0309273845642477	Signal Transduction
0.0312005196888706	Signalling by NGF
0.0313041600284203	DAP12 interactions
0.0313940742998261	Meiotic recombination
0.031624013064484	Asparagine N-linked glycosylation
0.0317493606270159	Glucagon-like Peptide-1 (GLP1) regulates insulin secretion
0.0317726209199079	G-protein activation
0.0318983453967747	Toll Like Receptor 4 (TLR4) Cascade
0.032033610055683	HDACs deacetylate histones
0.0321208100402641	GABA B receptor activation
0.0321208100402641	Activation of GABAB receptors
0.032770863123529	Opioid Signalling
0.0327991724921139	Infectious disease
0.0332408523854475	Mitotic Prometaphase
0.0335435730609091	Cell-Cell communication
0.0337356059148525	Retinoid metabolism and transport
0.0338173972250129	Metabolism of fat-soluble vitamins
0.0341667837449555	Eicosanoid ligand-binding receptors
0.0342023193909808	Protein-protein interactions at synapses
0.0343388551776128	Signaling by EGFR
0.0343749296705338	Sphingolipid metabolism
0.0344379206070838	Antimicrobial peptides
0.0351648908600534	Cell surface interactions at the vascular wall
0.035261564685561	Disease
0.0358134905196497	Muscle contraction
0.0359368219147368	Laminin interactions
0.036258568079466	Signaling by PDGF
0.036328420722285	Non-integrin membrane-ECM interactions
0.0366787214539329	Toll Like Receptor TLR1:TLR2 Cascade
0.0366787214539329	Toll Like Receptor 2 (TLR2) Cascade
0.0367412913156243	Response to elevated platelet cytosolic Ca2+
0.0367954715652206	Signaling by FGFR2
0.0369178004510934	Signaling by EGFR
0.037189625609224	Signaling by SCF-KIT
0.0373311049194424	Hedgehog 'off' state
0.037391382528867	HATs acetylate histones
0.0374417487466643	Interleukin-6 family signaling
0.0379979592830467	TP53 Regulates Metabolic Genes
0.0383930940737517	Syndecan interactions
0.0388137031942524	Programmed Cell Death
0.0388223513477158	Neutrophil degranulation
0.0388708201300513	G-protein activation
0.0389449553199385	Glucagon signaling in metabolic regulation
0.0391629445413675	PI3K/AKT activation
0.0391995230576142	NCAM1 interactions
0.0394167989906153	Class I MHC mediated antigen processing & presentation
0.0395351902758985	G alpha (12/13) signalling events
0.0396302469727825	MyD88:Mal cascade initiated on plasma membrane
0.0396302469727825	Toll Like Receptor TLR6:TLR2 Cascade
0.0399148788652832	Vesicle-mediated transport
0.0400150477154944	Signaling by Wnt
0.0400337250577579	Protein-protein interactions at synapses
0.0400759107544604	DNA Repair
0.0401469593260785	Triglyceride Biosynthesis
0.0407543501172365	Metabolism of carbohydrates
0.0412752637073786	Amyloid fiber formation
0.0416059821269477	TP53 Regulates Transcription of Cell Death Genes
0.0416640634663331	Negative regulation of the PI3K/AKT network
0.0418339852400826	Gap junction trafficking
0.0419204983983797	FCGR activation
0.0421196056424459	Signaling by VEGF
0.0425105134645159	Class A/1 (Rhodopsin-like receptors)
0.0426422362835298	Nitric oxide stimulates guanylate cyclase
0.0426894521563235	Asparagine N-linked glycosylation
0.0427660057742835	Class B/2 (Secretin family receptors)
0.0427861206927869	Phase 1 - Functionalization of compounds
0.0428340533580202	GABA B receptor activation
0.0428340533580202	Activation of GABAB receptors
0.0430472249546672	Collagen degradation
0.0430516558587739	Ion transport by P-type ATPases
0.0431787013000837	Transcriptional Regulation by TP53
0.043650027679778	Golgi Associated Vesicle Biogenesis
0.0436822832879235	Metabolism of carbohydrates
0.0437295267550619	Post NMDA receptor activation events
0.0437642737937995	Phase 1 - Functionalization of compounds
0.0439234199241043	Negative regulation of TCF-dependent signaling by WNT ligand antagonists
0.0440004565078839	Metabolism of fat-soluble vitamins
0.0440835393765209	GPCR ligand binding
0.0443978938137808	MHC class II antigen presentation
0.0446985955858372	Sphingolipid metabolism
0.0452091621347566	Interleukin-4 and 13 signaling
0.0454097151457913	PKMTs methylate histone lysines
0.0455702119918608	GABA B receptor activation
0.0455702119918608	Activation of GABAB receptors
0.0456338044788809	Activation of NMDA receptor upon glutamate binding and postsynaptic events
0.0456854614846696	G beta:gamma signalling through PI3Kgamma
0.0458648089082798	Metabolism of amino acids and derivatives
0.0461574699960762	FCERI mediated MAPK activation
0.046344020969558	Transcriptional Regulation by TP53
0.046412556443377	HSF1-dependent transactivation
0.0466388627967105	Oncogenic MAPK signaling
0.0468569122552491	Signaling by TGF-beta Receptor Complex
0.0469011363299383	Regulation of Insulin-like Growth Factor (IGF) transport and uptake by Insulin-like Growth Factor Binding Proteins (IGFBPs)
0.0475844484931032	ADP signalling through P2Y purinoceptor 1
0.0476179324319522	Retinoid metabolism and transport
0.0478928326329748	Nicotinate metabolism
0.0479778247204409	Fcgamma receptor (FCGR) dependent phagocytosis
0.0480530344273743	Ca2+ pathway
0.0483968978263886	Gap junction trafficking and regulation
0.0484917385956943	Clathrin-mediated endocytosis
0.0490530132247363	ECM proteoglycans
0.049210261276629	Negative regulation of the PI3K/AKT network
0.0493265165593846	Developmental Biology
0.0494002807903772	trans-Golgi Network Vesicle Budding
0.0494002807903772	Clathrin derived vesicle budding
0.0494631242490879	Programmed Cell Death
0.049611845829055	DAP12 signaling
0.0496687483433672	Extracellular matrix organization
0.0497044735850967	Elastic fibre formation
0.0497334012861103	NGF signalling via TRKA from the plasma membrane
0.0497428551663222	Host Interactions of HIV factors
0.0500665903225097	Signaling by Rho GTPases
0.0501989530372718	Nuclear Receptor transcription pathway
0.0502147209103288	Vasopressin regulates renal water homeostasis via Aquaporins
0.0502216469770141	Oncogenic MAPK signaling
0.0503003035136902	Binding and Uptake of Ligands by Scavenger Receptors
0.0504431586619983	Cytochrome P450 - arranged by substrate type
0.0504606759407928	Arachidonic acid metabolism
0.0507394323695898	SIRT1 negatively regulates rRNA Expression
0.0507394323695898	RNA Polymerase I Promoter Opening
0.0507394323695898	RNA Polymerase I Chain Elongation
0.0509778943820402	Cell-cell junction organization
0.0510597487123042	ADP signalling through P2Y purinoceptor 1
0.0512665527071302	Signaling by FGFR in disease
0.051316960143412	Degradation of the extracellular matrix
0.0513845992934514	Synthesis of substrates in N-glycan biosythesis
0.0514924150078964	Erythrocytes take up carbon dioxide and release oxygen
0.0514924150078964	O2/CO2 exchange in erythrocytes
0.0518794503221342	PIP3 activates AKT signaling
0.0521757092025197	HSF1-dependent transactivation
0.0527812014240012	Peptide ligand-binding receptors
0.0536527571224557	Cardiac conduction
0.0539915738344746	Cell Cycle Checkpoints
0.0545210606554582	Constitutive Signaling by Aberrant PI3K in Cancer
0.0547961514130516	Class A/1 (Rhodopsin-like receptors)
0.0551099425681079	Collagen biosynthesis and modifying enzymes
0.0554161040364988	Neutrophil degranulation
0.0554381315759604	Signaling by GPCR
0.0559129430586923	Metabolism of nucleotides
0.0564391259760262	Signaling by PDGF
0.0565447879600114	DAP12 signaling
0.0571661398406935	Biological oxidations
0.0573941842491654	Visual phototransduction
0.0577828696338479	ADP signalling through P2Y purinoceptor 1
0.0582220529871895	CD28 co-stimulation
0.0582846390652572	Downstream TCR signaling
0.0584948912462806	Toll Like Receptor TLR1:TLR2 Cascade
0.0584948912462806	Toll Like Receptor 2 (TLR2) Cascade
0.0589274363951817	G alpha (i) signalling events
0.0591368226435488	M Phase
0.0592098214868679	Termination of O-glycan biosynthesis
0.0592895492750593	Platelet degranulation
0.0595319127369356	Transcriptional regulation of pluripotent stem cells
0.059617220500075	Heparan sulfate/heparin (HS-GAG) metabolism
0.059653069958189	G2/M Checkpoints
0.0599804631390346	B-WICH complex positively regulates rRNA expression
0.0600233946452423	Formation of Fibrin Clot (Clotting Cascade)
0.0601842745401906	Voltage gated Potassium channels
0.0603490471334957	G-protein mediated events
0.0603490471334957	PLC beta mediated events
0.0606920762774249	Neurotransmitter Receptor Binding And Downstream Transmission In The Postsynaptic Cell
0.0607832682381152	GPCR downstream signaling
0.0611182834565745	Chemokine receptors bind chemokines
0.0616164792421736	Initial triggering of complement
0.061738865325256	Adrenaline,noradrenaline inhibits insulin secretion
0.0621297405825097	Signaling by FGFR in disease
0.0622009733315098	Chromatin modifying enzymes
0.0622009733315098	Chromatin organization
0.062307229560873	Deposition of new CENPA-containing nucleosomes at the centromere
0.062307229560873	Nucleosome assembly
0.0624062947966653	Toll Like Receptor 9 (TLR9) Cascade
0.0624062947966653	Toll Like Receptor 7/8 (TLR7/8) Cascade
0.0624062947966653	TRAF6 mediated induction of NFkB and MAP kinases upon TLR7/8 or 9 activation
0.0624062947966653	MyD88 dependent cascade initiated on endosome
0.0625654303084764	Signaling by FGFR1
0.0626127094286968	Gene Silencing by RNA
0.0626802383667756	NoRC negatively regulates rRNA expression
0.0626802383667756	Negative epigenetic regulation of rRNA expression
0.0627097148312034	Signaling by Interleukins
0.0627361862659046	Antimicrobial peptides
0.0628316043990321	Class A/1 (Rhodopsin-like receptors)
0.062916315264282	CD28 dependent PI3K/Akt signaling
0.0630114827258769	Downstream TCR signaling
0.063043891519909	Senescence-Associated Secretory Phenotype (SASP)
0.0636419823280668	DNA methylation
0.0638953923382796	RNA Polymerase I Transcription
0.064346005309064	Clathrin-mediated endocytosis
0.0644205609699494	Keratan sulfate/keratin metabolism
0.0644205609699494	Keratan sulfate biosynthesis
0.0646276732786442	Collagen biosynthesis and modifying enzymes
0.0646635188176354	DNA Damage/Telomere Stress Induced Senescence
0.0647217904300004	Synthesis of bile acids and bile salts
0.0649377121576495	Downstream signal transduction
0.0650284886208104	Packaging Of Telomere Ends
0.0651915600777883	Phosphorylation of CD3 and TCR zeta chains
0.0655176260311858	Transmission across Chemical Synapses
0.0656306282321635	Epigenetic regulation of gene expression
0.066318693522494	Formation of Fibrin Clot (Clotting Cascade)
0.0664370138427376	Signaling by Wnt
0.0665794009090912	A tetrasaccharide linker sequence is required for GAG synthesis
0.066952878971499	ERCC6 (CSB) and EHMT2 (G9a) positively regulate rRNA expression
0.066952878971499	RNA Polymerase I Promoter Clearance
0.0671108507808545	Inositol phosphate metabolism
0.0671602097893672	DNA Double-Strand Break Repair
0.0673698926897874	G alpha (q) signalling events
0.0674840223194306	G alpha (q) signalling events
0.0678133233529533	Translocation of ZAP-70 to Immunological synapse
0.0680883358607985	Response to elevated platelet cytosolic Ca2+
0.068197562298273	Constitutive Signaling by Aberrant PI3K in Cancer
0.0682718000545621	Generic Transcription Pathway
0.0683090888718481	PIP3 activates AKT signaling
0.0684707956650096	Smooth Muscle Contraction
0.0684887168970298	HATs acetylate histones
0.0686262525932403	NoRC negatively regulates rRNA expression
0.0686262525932403	Negative epigenetic regulation of rRNA expression
0.0687515740345782	Ion channel transport
0.0687746444996367	Transcriptional regulation by small RNAs
0.068841904650112	Regulation of insulin secretion
0.0690976127046848	Iron uptake and transport
0.069114585962851	Hemostasis
0.0693348153463721	Meiosis
0.0693587935079965	Formation of Fibrin Clot (Clotting Cascade)
0.0696356757518794	Cell-Cell communication
0.0697531600519693	Metabolism of proteins
0.0700910421952856	The role of GTSE1 in G2/M progression after G2 checkpoint
0.0705114807618532	Signaling by NOTCH1
0.0707289237236588	Metabolism of vitamins and cofactors
0.0707348258713059	Mitotic G2-G2/M phases
0.0707348258713059	G2/M Transition
0.0708402855782658	Metabolism of fat-soluble vitamins
0.0710040466565068	TP53 Regulates Metabolic Genes
0.071425053056144	PI3K/AKT activation
0.0715561813889361	RNA Polymerase I, RNA Polymerase III, and Mitochondrial Transcription
0.0718072637985711	Formation of the cornified envelope
0.0718768126502122	Transport to the Golgi and subsequent modification
0.0722138599468042	Regulation of Insulin-like Growth Factor (IGF) transport and uptake by Insulin-like Growth Factor Binding Proteins (IGFBPs)
0.0724105357602565	RHO GTPases activate PKNs
0.0726245914982031	Platelet Aggregation (Plug Formation)
0.0726666849879069	Ion homeostasis
0.0728176850077077	Glycosaminoglycan metabolism
0.0729701689813601	ECM proteoglycans
0.0730557107520851	G beta:gamma signalling through PI3Kgamma
0.0731996277554903	Sphingolipid metabolism
0.0732004264807703	S Phase
0.0732233819755754	PD-1 signaling
0.0732756306162655	Platelet degranulation
0.073702346620651	Epigenetic regulation of gene expression
0.0740426439893023	Recruitment of mitotic centrosome proteins and complexes
0.0740426439893023	Centrosome maturation
0.0741138159994194	Metabolism of vitamins and cofactors
0.0744450707358641	Gene Silencing by RNA
0.0744648771960111	TCF dependent signaling in response to WNT
0.0746517432216018	Axon guidance
0.0749833913020675	G alpha (s) signalling events
0.0751029559898294	Beta-catenin independent WNT signaling
0.0752892941112825	BMAL1:CLOCK,NPAS2 activates circadian gene expression
0.0752917705336218	Neurotransmitter Receptor Binding And Downstream Transmission In The Postsynaptic Cell
0.0752990325124692	Glycerophospholipid biosynthesis
0.0753037248960048	Activated NOTCH1 Transmits Signal to the Nucleus
0.0755042469409442	Metabolism of water-soluble vitamins and cofactors
0.075546791901282	Cellular response to heat stress
0.0757753482737128	TP53 Regulates Transcription of Cell Death Genes
0.0758197026293911	NGF signalling via TRKA from the plasma membrane
0.0760102699357759	Activated TLR4 signalling
0.0760750296791468	Infectious disease
0.0761297287966207	Protein folding
0.0761831216503157	Clathrin-mediated endocytosis
0.0764011162353739	Cellular response to heat stress
0.0765944792130071	Growth hormone receptor signaling
0.0774987203972579	Interferon gamma signaling
0.0778519806093706	MAPK6/MAPK4 signaling
0.0779366290474811	TNFs bind their physiological receptors
0.0782054042194214	Transport of glucose and other sugars, bile salts and organic acids, metal ions and amine compounds
0.0782169415737039	Opioid Signalling
0.0782409834758743	Phase 1 - Functionalization of compounds
0.0783042018720699	Regulation of KIT signaling
0.0785225097481126	G alpha (z) signalling events
0.0787661843156252	Neuronal System
0.0788125026490296	COPI-dependent Golgi-to-ER retrograde traffic
0.0789173416118521	Formation of Fibrin Clot (Clotting Cascade)
0.0791273151905544	EPH-Ephrin signaling
0.0796004383137528	Visual phototransduction
0.0796392155107446	p75 NTR receptor-mediated signalling
0.0798173018318611	WNT ligand biogenesis and trafficking
0.0801691102700496	Ca2+ pathway
0.0801760089937616	DAP12 signaling
0.08049325086285	EPHB-mediated forward signaling
0.0805388591737257	Factors involved in megakaryocyte development and platelet production
0.0806052185739697	Role of LAT2/NTAL/LAB on calcium mobilization
0.0807150671255108	SIRT1 negatively regulates rRNA Expression
0.0807150671255108	RNA Polymerase I Promoter Opening
0.0807150671255108	RNA Polymerase I Chain Elongation
0.0811828841736734	GPCR ligand binding
0.081390254182803	Class A/1 (Rhodopsin-like receptors)
0.0815935315501672	Potassium Channels
0.0818480165504449	Metabolism of carbohydrates
0.0824106910463142	Integrin cell surface interactions
0.0825992684632909	Apoptotic execution phase
0.0826418684460886	Mitotic Metaphase and Anaphase
0.0826418684460886	Mitotic Anaphase
0.0826584832357985	Opioid Signalling
0.0828872084942218	Chemokine receptors bind chemokines
0.0829837536171037	p75 NTR receptor-mediated signalling
0.0830612415765258	G-protein beta:gamma signalling
0.0830643428421823	Vesicle-mediated transport
0.0832640673213385	Signaling by SCF-KIT
0.0833507002850181	Golgi-to-ER retrograde transport
0.0836058761509684	Signaling by Interleukins
0.0837922456394074	Interferon Signaling
0.0840395559853248	Recruitment and ATM-mediated phosphorylation of repair and signaling proteins at DNA double strand breaks
0.0840584200074731	Transcriptional regulation by the AP-2 (TFAP2) family of transcription factors
0.0841619048707678	Innate Immune System
0.0842017801253817	Acyl chain remodelling of PE
0.0843378961365146	Costimulation by the CD28 family
0.0845515310722852	Muscle contraction
0.0845796790652063	Thromboxane signalling through TP receptor
0.0846963714883225	Activated PKN1 stimulates transcription of AR (androgen receptor) regulated genes KLK2 and KLK3
0.0848802746718779	Heparan sulfate/heparin (HS-GAG) metabolism
0.0851008809165741	Potassium Channels
0.085120119608273	Downstream signaling events of B Cell Receptor (BCR)
0.0852454302717471	Biological oxidations
0.0852735555445667	TP53 Regulates Transcription of Cell Cycle Genes
0.0853205199559142	Regulation of Complement cascade
0.0858206079447797	Generic Transcription Pathway
0.0858851044536793	Glycosaminoglycan metabolism
0.0859094810688742	Transport of vitamins, nucleosides, and related molecules
0.0859486182278028	Semaphorin interactions
0.0860426750167921	Developmental Biology
0.0860958424196007	PRC2 methylates histones and DNA
0.086100018594861	Regulation of cholesterol biosynthesis by SREBP (SREBF)
0.0865311520177768	Cooperation of PDCL (PhLP1) and TRiC/CCT in G-protein beta folding
0.0865435922057406	RHO GTPases Activate Formins
0.0866648427372795	HDACs deacetylate histones
0.0867409045403131	G1/S Transition
0.0868910157202748	M Phase
0.0871280541161279	Amino acid transport across the plasma membrane
0.0872494627014133	Chemokine receptors bind chemokines
0.0872726633378217	Integrin cell surface interactions
0.0877572999602279	Keratan sulfate/keratin metabolism
0.0877572999602279	Keratan sulfate biosynthesis
0.0877654862994017	SLC-mediated transmembrane transport
0.0878141559195294	Interleukin-1 signaling
0.0880033522995582	G alpha (12/13) signalling events
0.0881305580531249	Cytokine Signaling in Immune system
0.0881423083329096	TCR signaling
0.0887701880266455	DAP12 interactions
0.0888467850192333	Signaling by NOTCH1 PEST Domain Mutants in Cancer
0.0888467850192333	Signaling by NOTCH1 in Cancer
0.0888467850192333	Constitutive Signaling by NOTCH1 PEST Domain Mutants
0.0888467850192333	Signaling by NOTCH1 HD+PEST Domain Mutants in Cancer
0.0888467850192333	Constitutive Signaling by NOTCH1 HD+PEST Domain Mutants
0.0895615256219507	Cilium Assembly
0.0898312067998443	Opioid Signalling
0.0900045888606415	p75 NTR receptor-mediated signalling
0.0900393162416277	DNA Double Strand Break Response
0.0904453981062335	Axon guidance
0.0907383636847651	Initial triggering of complement
0.0908172905153279	Degradation of the extracellular matrix
0.0910303278844571	Cytochrome P450 - arranged by substrate type
0.0912517832565554	Biosynthesis of the N-glycan precursor (dolichol lipid-linked oligosaccharide, LLO) and transfer to a nascent protein
0.0913558056012526	Extracellular matrix organization
0.0913924237925866	Transcriptional regulation by small RNAs
0.0917558312004444	Downstream TCR signaling
0.0928346746919535	Collagen formation
0.0928467616052372	Glycosaminoglycan metabolism
0.0929951071839523	Striated Muscle Contraction
0.0930197488661158	The role of GTSE1 in G2/M progression after G2 checkpoint
0.0931866174492423	Separation of Sister Chromatids
0.0932904873213844	Regulation of HSF1-mediated heat shock response
0.0933006270441643	DNA Replication
0.0940017689826147	RIG-I/MDA5 mediated induction of IFN-alpha/beta pathways
0.0940134161133424	Toll Like Receptor 4 (TLR4) Cascade
0.0942447599132572	EPH-ephrin mediated repulsion of cells
0.0947578602917123	Homology Directed Repair
0.0947578602917123	HDR through Homologous Recombination (HR) or Single Strand Annealing (SSA)
0.0949534558726213	Cell death signalling via NRAGE, NRIF and NADE
0.0951270701916351	Aquaporin-mediated transport
0.0954761410953358	DAP12 interactions
0.0955033445043063	Nitric oxide stimulates guanylate cyclase
0.095605479163177	Ion homeostasis
0.0959394962816995	Response to elevated platelet cytosolic Ca2+
0.0961093287570518	Condensation of Prophase Chromosomes
0.0962954128853021	HIV Infection
0.0963896005759832	RHO GTPases Activate Formins
0.0967243905109757	Inwardly rectifying K+ channels
0.0967566252782643	G1/S Transition
0.0975497898970694	Mitotic G1-G1/S phases
0.09757422287955	Formation of the cornified envelope
0.0975902097185894	Voltage gated Potassium channels
0.0976018530017591	Cyclin E associated events during G1/S transition
0.0976067579683294	TCF dependent signaling in response to WNT
0.0980109805237503	Regulation of TP53 Activity
0.0984353645081754	Metabolism of nitric oxide
0.0984353645081754	eNOS activation and regulation
0.0992836010901505	Stimuli-sensing channels
0.0996253582777839	Membrane Trafficking
0.0999322072880859	Cardiac conduction
0.100100590400771	Phase 1 - Functionalization of compounds
0.100122974650806	Epigenetic regulation of gene expression
0.10014638622798	Formation of Fibrin Clot (Clotting Cascade)
0.100396274456578	ERCC6 (CSB) and EHMT2 (G9a) positively regulate rRNA expression
0.100396274456578	RNA Polymerase I Promoter Clearance
0.100677535312801	Signaling by FGFR1
0.101048395509166	Glucagon-like Peptide-1 (GLP1) regulates insulin secretion
0.101462975837332	Keratinization
0.102018753720316	NoRC negatively regulates rRNA expression
0.102018753720316	Negative epigenetic regulation of rRNA expression
0.102214967650055	COPI-independent Golgi-to-ER retrograde traffic
0.10232141538432	Keratinization
0.102795134295916	Downstream signaling events of B Cell Receptor (BCR)
0.10286977180141	RA biosynthesis pathway
0.103428237350273	Metabolism of vitamins and cofactors
0.103496158805918	Signaling by SCF-KIT
0.103897648485024	Diseases of Immune System
0.103897648485024	Diseases associated with the TLR signaling cascade
0.104281605530048	Regulation of TLR by endogenous ligand
0.104333246512218	Synthesis of PIPs at the plasma membrane
0.104504492855341	Mitotic G1-G1/S phases
0.104536108559014	Semaphorin interactions
0.104917449483931	Platelet degranulation
0.104994787057021	Signaling by FGFR2
0.10500239392027	Extracellular matrix organization
0.105211510833399	Biosynthesis of the N-glycan precursor (dolichol lipid-linked oligosaccharide, LLO) and transfer to a nascent protein
0.105232986112919	Signaling by Wnt
0.105360276000519	DNA methylation
0.105364205428186	Signal amplification
0.105383289837375	Diseases of metabolism
0.105976427310845	Adaptive Immune System
0.10626911047553	Beta-catenin independent WNT signaling
0.10653576655572	Metabolism
0.106558131351687	RAB GEFs exchange GTP for GDP on RABs
0.106742485124882	Nonhomologous End-Joining (NHEJ)
0.106797998015204	Collagen chain trimerization
0.107195068434792	Gene Silencing by RNA
0.108111170570382	Mitotic G1-G1/S phases
0.108287909752455	Peptide ligand-binding receptors
0.108298526152663	Signaling by Insulin receptor
0.108454080730919	Triglyceride Biosynthesis
0.1085338869065	Antimicrobial peptides
0.108632761756445	Molecules associated with elastic fibres
0.108718231961409	Activation of anterior HOX genes in hindbrain development during early embryogenesis
0.108718231961409	Activation of HOX genes during differentiation
0.108805141695055	Assembly of collagen fibrils and other multimeric structures
0.10880911636495	G-protein beta:gamma signalling
0.108843595324267	NCAM signaling for neurite out-growth
0.108918974967919	RHO GTPases activate PKNs
0.108932233121564	Lipoprotein metabolism
0.10933291187595	Post-translational protein modification
0.109383339679098	Triglyceride Biosynthesis
0.109446291442579	Phase 0 - rapid depolarisation
0.109720196035912	BMAL1:CLOCK,NPAS2 activates circadian gene expression
0.109937362191703	Developmental Biology
0.110205946253202	Ion transport by P-type ATPases
0.110313544969601	Rho GTPase cycle
0.110516410888445	Collagen chain trimerization
0.110585612627977	Cell surface interactions at the vascular wall
0.110619684372396	Opioid Signalling
0.110856094013467	Ion channel transport
0.110880945612367	Striated Muscle Contraction
0.110966687248269	BMAL1:CLOCK,NPAS2 activates circadian gene expression
0.111454148883719	DNA Repair
0.111502674116669	Cooperation of PDCL (PhLP1) and TRiC/CCT in G-protein beta folding
0.111675085062278	Signaling by VEGF
0.111805514781928	Thrombin signalling through proteinase activated receptors (PARs)
0.11207808365393	Signaling by TGF-beta Receptor Complex
0.112214912363905	VEGFA-VEGFR2 Pathway
0.112366780110759	Class B/2 (Secretin family receptors)
0.112434675667676	Meiotic synapsis
0.112603509440295	MAP kinase activation in TLR cascade
0.112856860547568	Elastic fibre formation
0.11298164473782	Protein-protein interactions at synapses
0.113113416034883	Signaling by SCF-KIT
0.113147855172569	Gastrin-CREB signalling pathway via PKC and MAPK
0.1134305985088	Inositol phosphate metabolism
0.113686257491374	PD-1 signaling
0.113749150956438	RET signaling
0.113863677902153	Interferon gamma signaling
0.11400686240299	NRAGE signals death through JNK
0.114036579649354	Meiotic recombination
0.114170613473933	SLC-mediated transmembrane transport
0.11453323287273	Voltage gated Potassium channels
0.114667747521149	Biological oxidations
0.11473415359219	PRC2 methylates histones and DNA
0.115072775017053	Elastic fibre formation
0.115286686674551	Chromosome Maintenance
0.116379090577826	VEGFR2 mediated cell proliferation
0.11690569294731	Synthesis of PIPs at the plasma membrane
0.11717152062306	Cell-Cell communication
0.117172092177324	Heparan sulfate/heparin (HS-GAG) metabolism
0.117253998516521	PIP3 activates AKT signaling
0.117302949019662	Signaling by the B Cell Receptor (BCR)
0.118012511857777	Formation of the beta-catenin:TCF transactivating complex
0.118134939181394	EPHB-mediated forward signaling
0.118607914730892	Phosphorylation of CD3 and TCR zeta chains
0.118752886251264	Infectious disease
0.118912859952339	Insulin receptor signalling cascade
0.11897183634403	Common Pathway of Fibrin Clot Formation
0.11899955832183	PRC2 methylates histones and DNA
0.11914060423988	Adaptive Immune System
0.119556945727265	Separation of Sister Chromatids
0.119563745093344	Signaling by PDGF
0.119696694737954	RA biosynthesis pathway
0.120005789671307	G-protein mediated events
0.120005789671307	PLC beta mediated events
0.120075660350625	Cytokine Signaling in Immune system
0.120182891767422	Erythrocytes take up carbon dioxide and release oxygen
0.120182891767422	O2/CO2 exchange in erythrocytes
0.120420641038728	Regulation of HSF1-mediated heat shock response
0.120557678942072	HDACs deacetylate histones
0.120564473247336	Cargo recognition for clathrin-mediated endocytosis
0.120575134163241	Developmental Biology
0.12063182163165	Lipoprotein metabolism
0.120894611736931	Interleukin-3, 5 and GM-CSF signaling
0.120928999590768	GABA B receptor activation
0.120928999590768	Activation of GABAB receptors
0.121116670955135	Glucagon-like Peptide-1 (GLP1) regulates insulin secretion
0.121199662137547	TNFs bind their physiological receptors
0.121247601301809	Activation of gene expression by SREBF (SREBP)
0.121426965644293	Lipid digestion, mobilization, and transport
0.121848241096811	Hemostasis
0.122134627491185	Resolution of Sister Chromatid Cohesion
0.122300827830704	Interleukin-3, 5 and GM-CSF signaling
0.122602530160667	G2/M Checkpoints
0.122866891115754	Vasopressin regulates renal water homeostasis via Aquaporins
0.123425090537741	Toll Like Receptor 9 (TLR9) Cascade
0.123425090537741	Toll Like Receptor 7/8 (TLR7/8) Cascade
0.123425090537741	TRAF6 mediated induction of NFkB and MAP kinases upon TLR7/8 or 9 activation
0.123425090537741	MyD88 dependent cascade initiated on endosome
0.123859209407734	BMAL1:CLOCK,NPAS2 activates circadian gene expression
0.124357991825027	Peptide ligand-binding receptors
0.124827116060693	Glycosaminoglycan metabolism
0.124879230450888	Organelle biogenesis and maintenance
0.125217575707749	Signaling by Rho GTPases
0.125433181028998	Nicotinate metabolism
0.125517872281256	Mitotic Metaphase and Anaphase
0.125517872281256	Mitotic Anaphase
0.125632594904496	TNFs bind their physiological receptors
0.125632956637363	Mitotic G1-G1/S phases
0.125713461059917	Condensation of Prophase Chromosomes
0.125871005070642	CD28 co-stimulation
0.126107569552147	Meiotic recombination
0.126137329687784	Amino acid transport across the plasma membrane
0.126288882116123	DNA Repair
0.126439278795553	Positive epigenetic regulation of rRNA expression
0.126468276195518	Circadian Clock
0.126567320496	Signaling by FGFR1
0.126612992044889	Processing of DNA double-strand break ends
0.126965949706448	Integration of energy metabolism
0.127045333127518	Transport of connexons to the plasma membrane
0.127048149084841	Ca2+ pathway
