# Supplementary material for: Multiset sparse partial least squares path modeling for high dimensional omics data analysis
Source: BMC Bioinformatics. 2020 Jan 9;21:9. doi: 10.1186/s12859-019-3286-3 (PMC6953292; doi:10.1186/s12859-019-3286-3)
Supplement: Supplementary file 6 — Additional file 6 Supplementary gene set enrichment analysis results of the Chronic lymphocytic leukaemia data analyzed by msPLS. Results are obtained by the MOFA R package and exported as txt file format. [file 12859_2019_3286_MOESM6_ESM.txt]

p	names
1.1144156874219e-135	Attenuation phase
3.92435504485873e-123	HSF1 activation
1.04574599542069e-111	HSF1-dependent transactivation
3.15206313123178e-86	Cellular response to heat stress
5.40425462188573e-76	Regulation of HSF1-mediated heat shock response
7.72357553701287e-71	Downstream TCR signaling
1.52438757794969e-59	Phosphorylation of CD3 and TCR zeta chains
1.52438757794969e-59	Translocation of ZAP-70 to Immunological synapse
1.48694655500373e-45	PD-1 signaling
3.14867422478443e-41	TCR signaling
1.27997021318518e-40	Cellular responses to stress
1.07805253920486e-34	Generation of second messenger molecules
6.36926502362075e-26	HATs acetylate histones
8.73421738883544e-25	HDACs deacetylate histones
3.19053866858676e-20	Costimulation by the CD28 family
4.84420345759143e-19	Gene Silencing by RNA
4.1421749087198e-17	SIRT1 negatively regulates rRNA Expression
4.1421749087198e-17	RNA Polymerase I Promoter Opening
4.1421749087198e-17	RNA Polymerase I Chain Elongation
2.89419589936705e-16	PRC2 methylates histones and DNA
2.89419589936705e-16	ERCC6 (CSB) and EHMT2 (G9a) positively regulate rRNA expression
2.89419589936705e-16	NoRC negatively regulates rRNA expression
2.89419589936705e-16	B-WICH complex positively regulates rRNA expression
2.89419589936705e-16	Negative epigenetic regulation of rRNA expression
2.89419589936705e-16	DNA methylation
2.89419589936705e-16	Transcriptional regulation by small RNAs
2.89419589936705e-16	RNA Polymerase I Promoter Clearance
8.94225784082176e-16	Chromatin modifying enzymes
8.94225784082176e-16	Chromatin organization
1.24537442893866e-15	FCGR activation
1.68008859561149e-15	Condensation of Prophase Chromosomes
1.68008859561149e-15	Positive epigenetic regulation of rRNA expression
1.68008859561149e-15	Activated PKN1 stimulates transcription of AR (androgen receptor) regulated genes KLK2 and KLK3
1.68008859561149e-15	RNA Polymerase I Transcription
1.68008859561149e-15	Meiotic recombination
8.70709922461615e-15	Ub-specific processing proteases
2.7192130177939e-14	Regulation of Insulin-like Growth Factor (IGF) transport and uptake by Insulin-like Growth Factor Binding Proteins (IGFBPs)
3.40063385766771e-14	Host Interactions of HIV factors
3.57791857536915e-14	RNA Polymerase I, RNA Polymerase III, and Mitochondrial Transcription
8.44872365362205e-14	Unfolded Protein Response (UPR)
8.67952015068139e-14	Immunoregulatory interactions between a Lymphoid and a non-Lymphoid cell
1.74580231466557e-13	Interferon alpha/beta signaling
4.01394052010232e-13	Regulation of actin dynamics for phagocytic cup formation
4.67221426291336e-13	Epigenetic regulation of gene expression
1.45607178438191e-12	RHO GTPases activate PKNs
1.82003973351046e-12	Deubiquitination
2.04299653540621e-12	Nonhomologous End-Joining (NHEJ)
4.17207310230971e-12	Meiosis
4.17207310230971e-12	Formation of the beta-catenin:TCF transactivating complex
5.44522396408813e-12	Laminin interactions
1.10904466660139e-11	Mitotic Prophase
1.65850424448811e-11	Recruitment and ATM-mediated phosphorylation of repair and signaling proteins at DNA double strand breaks
3.72972613987197e-11	Interleukin-10 signaling
9.99489611855521e-11	DNA Double Strand Break Response
1.42852326572105e-10	Senescence-Associated Secretory Phenotype (SASP)
1.42852326572105e-10	Amyloid fiber formation
1.50014885947935e-10	Antigen processing-Cross presentation
2.8289385183322e-10	RMTs methylate histone arginines
4.47793932258806e-10	Cytokine Signaling in Immune system
1.85728393928758e-09	Packaging Of Telomere Ends
1.85728393928758e-09	Processing of DNA double-strand break ends
1.85728393928758e-09	G2/M DNA damage checkpoint
3.93829031878008e-09	Oxidative Stress Induced Senescence
3.93829031878008e-09	Activation of anterior HOX genes in hindbrain development during early embryogenesis
3.93829031878008e-09	Activation of HOX genes during differentiation
6.8129983960993e-09	HIV Infection
1.2775079012692e-08	Neutrophil degranulation
2.86461937744434e-08	Deubiquitination
4.53593175944204e-08	Toll-Like Receptors Cascades
4.72903870430485e-08	Telomere Maintenance
4.72903870430485e-08	Homology Directed Repair
4.72903870430485e-08	HDR through Homologous Recombination (HR) or Single Strand Annealing (SSA)
4.72903870430485e-08	Deposition of new CENPA-containing nucleosomes at the centromere
4.72903870430485e-08	Nucleosome assembly
9.62933540092914e-08	Immune System
9.85751621266485e-08	Fcgamma receptor (FCGR) dependent phagocytosis
2.01128083998875e-07	Innate Immune System
2.19608517024606e-07	Cargo recognition for clathrin-mediated endocytosis
2.45893344987014e-07	DNA Double-Strand Break Repair
3.40055548355577e-07	Regulation of TP53 Activity
3.94622420516273e-07	G alpha (s) signalling events
4.09849922560659e-07	Gene Expression
5.01679354295339e-07	Meiotic synapsis
5.01679354295339e-07	Chromosome Maintenance
7.37402753997244e-07	Binding and Uptake of Ligands by Scavenger Receptors
7.85287013887348e-07	Cell Cycle, Mitotic
1.2088403817287e-06	MyD88:Mal cascade initiated on plasma membrane
1.2088403817287e-06	Toll Like Receptor TLR6:TLR2 Cascade
1.209206082279e-06	Signaling by Interleukins
1.26976592908537e-06	M Phase
1.70060477803433e-06	Cellular Senescence
2.08671108926914e-06	Toll Like Receptor TLR1:TLR2 Cascade
2.08671108926914e-06	Toll Like Receptor 2 (TLR2) Cascade
3.0374282969774e-06	DNA Damage/Telomere Stress Induced Senescence
3.0374282969774e-06	G2/M Checkpoints
3.46116083176296e-06	Activated TLR4 signalling
3.92207468283631e-06	Interleukin-4 and 13 signaling
5.33863842589973e-06	Adaptive Immune System
5.51432837072645e-06	Non-integrin membrane-ECM interactions
7.64912947167881e-06	Platelet homeostasis
8.30877260057015e-06	Interferon Signaling
8.93396956837213e-06	Cell Cycle
1.07614921761168e-05	PI5P, PP2A and IER3 Regulate PI3K/AKT Signaling
1.23678053913454e-05	TCF dependent signaling in response to WNT
1.25631247964215e-05	DNA Repair
1.35261943874603e-05	RA biosynthesis pathway
2.26870161824362e-05	Glucagon signaling in metabolic regulation
2.26870161824362e-05	G-protein activation
2.32192393574085e-05	Metabolism of carbohydrates
2.63074571189242e-05	PIWI-interacting RNA (piRNA) biogenesis
2.70457848758451e-05	Negative regulation of the PI3K/AKT network
3.02574393672827e-05	Organelle biogenesis and maintenance
3.20579478738057e-05	Diseases of metabolism
3.31547271957084e-05	Eicosanoid ligand-binding receptors
3.43907501260936e-05	Clathrin-mediated endocytosis
3.75247381049799e-05	Signaling by BMP
3.85794936265512e-05	Metabolism of nitric oxide
3.85794936265512e-05	eNOS activation and regulation
3.85794936265512e-05	PIWI-interacting RNA (piRNA) biogenesis
3.9634452005626e-05	Cell Cycle Checkpoints
4.42682718969006e-05	Clathrin-mediated endocytosis
4.84419223560727e-05	HS-GAG degradation
5.16754090260694e-05	Keratan sulfate/keratin metabolism
5.16754090260694e-05	Keratan sulfate biosynthesis
5.2508699313403e-05	Toll Like Receptor 4 (TLR4) Cascade
5.92740328352374e-05	Glycerophospholipid biosynthesis
6.00396970496044e-05	Ub-specific processing proteases
6.62624575756476e-05	Neutrophil degranulation
6.81958812207467e-05	Infectious disease
6.82689940663736e-05	Metabolism of nitric oxide
6.82689940663736e-05	eNOS activation and regulation
6.96399214020177e-05	Chondroitin sulfate biosynthesis
7.48417833820193e-05	PIP3 activates AKT signaling
7.63713772161608e-05	Signaling by BRAF and RAF fusions
8.5479611062445e-05	Growth hormone receptor signaling
8.9082497080863e-05	Innate Immune System
9.17244066766035e-05	UCH proteinases
9.3642179215746e-05	PI3K/AKT activation
0.000105757296850068	Diseases of Immune System
0.000105757296850068	Diseases associated with the TLR signaling cascade
0.000105757296850068	Regulation of TLR by endogenous ligand
0.000105774144661577	RHO GTPase Effectors
0.000115910740705242	Post NMDA receptor activation events
0.000115950745581008	GAB1 signalosome
0.000119478692998792	Inwardly rectifying K+ channels
0.000119478692998792	Adrenaline,noradrenaline inhibits insulin secretion
0.000119478692998792	Thromboxane signalling through TP receptor
0.000119478692998792	GABA B receptor activation
0.000119478692998792	Activation of GABAB receptors
0.000122395651137368	HS-GAG degradation
0.000125901896379875	Signaling by Robo receptor
0.000128121072783266	Regulation of KIT signaling
0.000131937774614039	Generic Transcription Pathway
0.000137884362783979	MAPK6/MAPK4 signaling
0.000140769259591998	Chondroitin sulfate biosynthesis
0.000142387094075849	Class C/3 (Metabotropic glutamate/pheromone receptors)
0.000143486817408785	Infectious disease
0.000165015496523211	Signaling by BRAF and RAF fusions
0.000170587872126155	Amino acid transport across the plasma membrane
0.00017279316433658	Role of LAT2/NTAL/LAB on calcium mobilization
0.000175025638578751	Apoptotic cleavage of cellular proteins
0.000179272205584428	Keratan sulfate/keratin metabolism
0.000179272205584428	Pre-NOTCH Expression and Processing
0.000179272205584428	Keratan sulfate biosynthesis
0.000191147329825319	Transcriptional regulation by the AP-2 (TFAP2) family of transcription factors
0.000193332971767753	TP53 Regulates Transcription of Cell Cycle Genes
0.000193332971767753	Regulation of TP53 Activity through Phosphorylation
0.000198090506800614	Golgi Associated Vesicle Biogenesis
0.000201453006987952	Regulation of actin dynamics for phagocytic cup formation
0.000202505502862464	Activation of NMDA receptor upon glutamate binding and postsynaptic events
0.000205308678127919	Regulation of actin dynamics for phagocytic cup formation
0.000208219879484865	Downstream signaling events of B Cell Receptor (BCR)
0.000214504204125647	Interleukin-1 signaling
0.000215104085899027	Keratan sulfate/keratin metabolism
0.000215104085899027	Keratan sulfate biosynthesis
0.000227301806650694	ADP signalling through P2Y purinoceptor 1
0.000227301806650694	Cooperation of PDCL (PhLP1) and TRiC/CCT in G-protein beta folding
0.000235704752358333	Intraflagellar transport
0.000239782440692225	Defective B4GALT7 causes EDS, progeroid type
0.000239782440692225	Defective B3GAT3 causes JDSSDHD
0.000239782440692225	Defective B3GALT6 causes EDSP2 and SEMDJL1
0.000240651723730946	Immune System
0.000302501994028923	Iron uptake and transport
0.00030823824926537	Post NMDA receptor activation events
0.000311897987151402	Common Pathway of Fibrin Clot Formation
0.000315554731453669	UCH proteinases
0.000321224283169131	MAPK6/MAPK4 signaling
0.000325274943679977	Regulation of cholesterol biosynthesis by SREBP (SREBF)
0.000327619755449234	Diseases associated with glycosaminoglycan metabolism
0.000333079726626617	Glycosaminoglycan metabolism
0.000335122311289185	PKMTs methylate histone lysines
0.000340249010869159	Surfactant metabolism
0.000341293877512406	Activation of gene expression by SREBF (SREBP)
0.000360147885363246	MAPK6/MAPK4 signaling
0.000372241471948303	Transcriptional regulation of white adipocyte differentiation
0.000392192140992361	Recruitment of mitotic centrosome proteins and complexes
0.000392192140992361	Centrosome maturation
0.000392192140992361	The role of GTSE1 in G2/M progression after G2 checkpoint
0.000395383448828728	Glucagon-like Peptide-1 (GLP1) regulates insulin secretion
0.000395383448828728	Activation of Kainate Receptors upon glutamate binding
0.000397966216649532	Post NMDA receptor activation events
0.000399201361871474	Negative regulation of TCF-dependent signaling by WNT ligand antagonists
0.000399496193038612	Signaling by FGFR2
0.000402142240099067	Apoptotic cleavage of cellular proteins
0.000439869838877574	TP53 Regulates Metabolic Genes
0.000445471384609998	A tetrasaccharide linker sequence is required for GAG synthesis
0.00046391292755243	Defective B4GALT7 causes EDS, progeroid type
0.00046391292755243	Defective B3GAT3 causes JDSSDHD
0.00046391292755243	Defective B3GALT6 causes EDSP2 and SEMDJL1
0.000480161871780475	Regulation of Complement cascade
0.000483336344952009	Activation of NMDA receptor upon glutamate binding and postsynaptic events
0.000499554434476301	Transcriptional regulation of pluripotent stem cells
0.00054529437675748	Signaling by FGFR1
0.00054886671651291	Signaling by the B Cell Receptor (BCR)
0.000559711019201633	Initial triggering of complement
0.000601509872609025	HSF1 activation
0.000602744858479636	Defective B4GALT7 causes EDS, progeroid type
0.000602744858479636	Defective B3GAT3 causes JDSSDHD
0.000602744858479636	Defective B3GALT6 causes EDSP2 and SEMDJL1
0.000632442419733268	Oncogenic MAPK signaling
0.000632631335888781	Signaling by TGF-beta Receptor Complex
0.000640102427045196	Signal amplification
0.000640102427045196	Vasopressin regulates renal water homeostasis via Aquaporins
0.000640102427045196	Thrombin signalling through proteinase activated receptors (PARs)
0.000640102427045196	GABA receptor activation
0.000646760206253883	TP53 Regulates Transcription of Cell Death Genes
0.000649685508871924	Activation of NMDA receptor upon glutamate binding and postsynaptic events
0.000650263189329963	Glutathione conjugation
0.000663985938387621	trans-Golgi Network Vesicle Budding
0.000663985938387621	Clathrin derived vesicle budding
0.000665027177243782	Activation of Kainate Receptors upon glutamate binding
0.000665546686717695	Synthesis of substrates in N-glycan biosythesis
0.000683143456785065	Regulation of cholesterol biosynthesis by SREBP (SREBF)
0.000714688576155643	Phase 0 - rapid depolarisation
0.000730408660442747	Activation of Matrix Metalloproteinases
0.000737224633620741	Transcriptional regulation of white adipocyte differentiation
0.00075931484905155	HS-GAG biosynthesis
0.00075931484905155	Diseases associated with glycosaminoglycan metabolism
0.000777491703560258	A tetrasaccharide linker sequence is required for GAG synthesis
0.000809296941695559	TP53 Regulates Transcription of Cell Death Genes
0.000851261704103349	Nucleotide-binding domain, leucine rich repeat containing receptor (NLR) signaling pathways
0.000864574574196474	PI3K Cascade
0.00088762920158316	Signaling by Retinoic Acid
0.000958122566428001	Post-translational protein modification
0.000963667542915126	Synthesis of PIPs at the plasma membrane
0.000977434416957893	G beta:gamma signalling through PI3Kgamma
0.00100706128828456	Basigin interactions
0.00104752031646715	Nucleotide-binding domain, leucine rich repeat containing receptor (NLR) signaling pathways
0.00105905178369487	A tetrasaccharide linker sequence is required for GAG synthesis
0.00108164772459114	G alpha (i) signalling events
0.0010903633683257	Signaling by Wnt
0.00109332220789872	Oncogenic MAPK signaling
0.00111039005033091	Developmental Biology
0.00111184513556889	EPHA-mediated growth cone collapse
0.001187981294639	Transport of vitamins, nucleosides, and related molecules
0.00119984425559467	Factors involved in megakaryocyte development and platelet production
0.00121296703486277	HS-GAG biosynthesis
0.00121296703486277	Diseases associated with glycosaminoglycan metabolism
0.00121296703486277	EPHB-mediated forward signaling
0.00127294775888779	PI3K Cascade
0.00127928204016323	SOS-mediated signalling
0.00127928204016323	GRB2 events in EGFR signaling
0.00127928204016323	SHC1 events in EGFR signaling
0.00127928204016323	RAF/MAP kinase cascade
0.0013148252492519	Sphingolipid de novo biosynthesis
0.00132888135527311	TP53 Regulates Transcription of Cell Death Genes
0.00133659810011835	Regulation of FZD by ubiquitination
0.00133659810011835	Signaling by WNT in cancer
0.00135192622011383	Phospholipid metabolism
0.00137925423879483	Retinoid metabolism and transport
0.00138359854850513	Prolonged ERK activation events
0.00138359854850513	Frs2-mediated activation
0.00138359854850513	ARMS-mediated activation
0.00138359854850513	Signalling to p38 via RIT and RIN
0.00138566018933399	RIG-I/MDA5 mediated induction of IFN-alpha/beta pathways
0.00140717306693439	RIG-I/MDA5 mediated induction of IFN-alpha/beta pathways
0.00142222390308187	G-protein beta:gamma signalling
0.00142222390308187	G alpha (z) signalling events
0.00143301563248769	Transcriptional Regulation by TP53
0.0014481893755656	RHO GTPase Effectors
0.00146317082552936	MET activates PTK2 signaling
0.00149317684425768	Signaling by Leptin
0.00151730857319805	G beta:gamma signalling through PI3Kgamma
0.00151794904202403	BMAL1:CLOCK,NPAS2 activates circadian gene expression
0.00154956825682217	Biosynthesis of the N-glycan precursor (dolichol lipid-linked oligosaccharide, LLO) and transfer to a nascent protein
0.00160510202737846	Metabolism of lipids and lipoproteins
0.00160808517352203	Signalling to RAS
0.00160808517352203	Signalling to ERKs
0.00160808517352203	VEGFR2 mediated cell proliferation
0.00160808517352203	MAPK1/MAPK3 signaling
0.00160808517352203	Interleukin receptor SHC signaling
0.00170248070650942	Signaling by ERBB2
0.00172090611612121	Diseases associated with glycosaminoglycan metabolism
0.00175699988609928	Biosynthesis of the N-glycan precursor (dolichol lipid-linked oligosaccharide, LLO) and transfer to a nascent protein
0.00185413396661222	IRS-mediated signalling
0.00185413396661222	Interleukin-2 signaling
0.00185413396661222	Interleukin-3, 5 and GM-CSF signaling
0.00191131256617555	Signaling by ERBB2
0.0019280499303749	Chemokine receptors bind chemokines
0.00193132167084336	BMAL1:CLOCK,NPAS2 activates circadian gene expression
0.00198767233346393	Aquaporin-mediated transport
0.00200784887042382	Signaling by ERBB2
0.00212216861211963	Signaling by Type 1 Insulin-like Growth Factor 1 Receptor (IGF1R)
0.00212216861211963	IGF1R signaling cascade
0.00212216861211963	IRS-related events triggered by IGF1R
0.00212216861211963	FCERI mediated MAPK activation
0.00212216861211963	Insulin receptor signalling cascade
0.00219442331540669	Adherens junctions interactions
0.00222846658779275	G-protein beta:gamma signalling
0.0022399917958091	Histidine, lysine, phenylalanine, tyrosine, proline and tryptophan catabolism
0.00225743620860041	Syndecan interactions
0.00237884033674202	Metabolism of proteins
0.00241251904992342	Signaling by Insulin receptor
0.00241536168548499	Apoptotic execution phase
0.00242350297204873	Attenuation phase
0.00254434146986586	Fcgamma receptor (FCGR) dependent phagocytosis
0.00256984434195016	BMAL1:CLOCK,NPAS2 activates circadian gene expression
0.00257958525433372	G alpha (z) signalling events
0.00260769016956384	Retinoid metabolism and transport
0.00264232911839817	Metabolism of fat-soluble vitamins
0.00268555302285292	Signal Transduction
0.00277934829949476	Metabolism
0.00284169805528193	Ion transport by P-type ATPases
0.0028903904245201	RET signaling
0.00298568894962493	Gene Expression
0.0030610464323565	MAPK family signaling cascades
0.00313606239054187	Metabolism of polyamines
0.00315806264394572	Asparagine N-linked glycosylation
0.00317274291703591	Netrin-1 signaling
0.00318386661164829	ABC-family proteins mediated transport
0.00326797146517443	MET promotes cell motility
0.00332666231614423	Ion transport by P-type ATPases
0.00332785232043272	Metabolism of nucleotides
0.00339626829553544	Retinoid metabolism and transport
0.00341020189056369	Signaling by FGFR
0.00349438689952676	Histidine, lysine, phenylalanine, tyrosine, proline and tryptophan catabolism
0.00415604967929227	Ion homeostasis
0.00415731996028443	Circadian Clock
0.00435441476139966	Costimulation by the CD28 family
0.0045467732872749	Apoptotic execution phase
0.00455133065415023	Interaction between L1 and Ankyrins
0.00456162359573049	Bile acid and bile salt metabolism
0.0046311635623928	NCAM signaling for neurite out-growth
0.00481309161708664	Heparan sulfate/heparin (HS-GAG) metabolism
0.00481309161708664	Metabolism of fat-soluble vitamins
0.00487440298068707	RAB GEFs exchange GTP for GDP on RABs
0.00499934364888898	Axon guidance
0.00508324333210879	Ion homeostasis
0.00521011373123036	PI Metabolism
0.00526390958976168	Class I MHC mediated antigen processing & presentation
0.00555133343846104	VEGFA-VEGFR2 Pathway
0.00564387818161603	Cilium Assembly
0.00564973905039419	Opioid Signalling
0.00566584236752897	Heparan sulfate/heparin (HS-GAG) metabolism
0.00566584236752897	Metabolism of fat-soluble vitamins
0.00570524096245248	Cell surface interactions at the vascular wall
0.00583337875219827	Insulin receptor signalling cascade
0.00592633833009558	COPI-mediated anterograde transport
0.00610242696667523	Signaling by MET
0.00610984440169855	Fcgamma receptor (FCGR) dependent phagocytosis
0.00625555872130249	G alpha (z) signalling events
0.00629912194298125	Downstream signal transduction
0.00655916036142874	Signaling by VEGF
0.00657525965185918	Ca2+ pathway
0.00666082178176128	Signaling by Insulin receptor
0.00672766720268596	Biological oxidations
0.00682451310295256	Fc epsilon receptor (FCERI) signaling
0.00702459162112311	Circadian Clock
0.00709513305515808	Signaling by EGFR
0.00709513305515808	NGF signalling via TRKA from the plasma membrane
0.00715222596709571	Signaling by FGFR
0.00720733010758579	Retinoid metabolism and transport
0.00727195733056486	GPVI-mediated activation cascade
0.00737097127009155	Signaling by SCF-KIT
0.00737097127009155	DAP12 signaling
0.00760963082916783	Formation of the cornified envelope
0.00777642958977941	Neurotransmitter Release Cycle
0.00793581932478789	Fcgamma receptor (FCGR) dependent phagocytosis
0.00793874365519238	Syndecan interactions
0.00797416156721864	MyD88-independent TLR3/TLR4 cascade
0.00797416156721864	Toll Like Receptor 3 (TLR3) Cascade
0.00797416156721864	TRIF-mediated TLR3/TLR4 signaling
0.00799757501939004	Regulation of HSF1-mediated heat shock response
0.00820128940732184	Signaling by Rho GTPases
0.00829955482837238	Circadian Clock
0.00848545194046113	Lipoprotein metabolism
0.00854017870622357	Metabolism of proteins
0.00860622106491667	Syndecan interactions
0.00868228453209362	Class A/1 (Rhodopsin-like receptors)
0.00884888970062086	Binding and Uptake of Ligands by Scavenger Receptors
0.00913264262513317	DAP12 interactions
0.00926102456582797	Heparan sulfate/heparin (HS-GAG) metabolism
0.0097657767362532	Class A/1 (Rhodopsin-like receptors)
0.0100116586669908	Ca2+ pathway
0.010188472521913	Integrin cell surface interactions
0.0101961079052894	Gene Silencing by RNA
0.0104084967559255	Lipoprotein metabolism
0.0105375778380185	Interactions of neurexins and neuroligins at synapses
0.0108096249426392	Immune System
0.011256552062951	Complement cascade
0.0114068455751798	Signaling by PDGF
0.0119230292824781	Clathrin-mediated endocytosis
0.0119481511015411	Generic Transcription Pathway
0.0120450283022484	Chondroitin sulfate/dermatan sulfate metabolism
0.0121425546517675	Meiotic synapsis
0.0121425546517675	Mitotic Metaphase and Anaphase
0.0121425546517675	Mitotic Anaphase
0.012192825432476	Chondroitin sulfate/dermatan sulfate metabolism
0.012197287825786	Metabolism of fat-soluble vitamins
0.0122578301599764	Binding and Uptake of Ligands by Scavenger Receptors
0.0124826757731433	Formation of Fibrin Clot (Clotting Cascade)
0.0125251846043808	Chondroitin sulfate/dermatan sulfate metabolism
0.0127727850012693	Toll Like Receptor 9 (TLR9) Cascade
0.0127727850012693	Toll Like Receptor 7/8 (TLR7/8) Cascade
0.0127727850012693	TRAF6 mediated induction of NFkB and MAP kinases upon TLR7/8 or 9 activation
0.0127727850012693	MyD88 dependent cascade initiated on endosome
0.0128609659186599	NCAM1 interactions
0.0130121931350533	Signaling by Rho GTPases
0.0132258938477861	Metabolism of nucleotides
0.0137029737712529	Chaperonin-mediated protein folding
0.0137979075320845	SLC-mediated transmembrane transport
0.0138158549332973	ECM proteoglycans
0.0143243705165841	VEGFA-VEGFR2 Pathway
0.0144045913783949	Organelle biogenesis and maintenance
0.014928546326261	Complement cascade
0.0151213533538777	Intra-Golgi and retrograde Golgi-to-ER traffic
0.0152653730344858	Phase II conjugation
0.0153417860068382	Vesicle-mediated transport
0.0153694035750887	Arachidonic acid metabolism
0.0157768683162921	Protein folding
0.0157928709169458	Protein-protein interactions at synapses
0.0158184154481512	Keratinization
0.0165806068624144	RHO GTPases Activate Formins
0.0166631285243518	Assembly of collagen fibrils and other multimeric structures
0.0171067706168002	Signaling by VEGF
0.0171187498883033	GPCR downstream signaling
0.0177126083977677	Mitotic G2-G2/M phases
0.0177126083977677	G2/M Transition
0.0177841946367508	Signalling by NGF
0.0180228191786993	Downstream signal transduction
0.0183904100729833	O-linked glycosylation of mucins
0.0185931108225846	Beta-catenin independent WNT signaling
0.0189053104746213	Constitutive Signaling by Aberrant PI3K in Cancer
0.0189182617182031	Sphingolipid metabolism
0.0192300294887708	Metabolism of proteins
0.0195388610522602	NCAM1 interactions
0.0195894023718891	Fc epsilon receptor (FCERI) signaling
0.0197039816348387	Developmental Biology
0.0197399239695128	Integrin cell surface interactions
0.0198297119017181	Interferon gamma signaling
0.0198818262552705	G alpha (i) signalling events
0.0199103771565522	Gastrin-CREB signalling pathway via PKC and MAPK
0.0202589803350194	Signaling by GPCR
0.0203986211890362	Signaling by EGFR
0.0203986211890362	NGF signalling via TRKA from the plasma membrane
0.0204089235465902	Antimicrobial peptides
0.0208647595350245	Semaphorin interactions
0.0211052331526183	Constitutive Signaling by Aberrant PI3K in Cancer
0.0211334280264131	Triglyceride Biosynthesis
0.0211625742749866	Peptide ligand-binding receptors
0.0212249960501672	Signaling by SCF-KIT
0.0212249960501672	DAP12 signaling
0.0213953484748049	Chondroitin sulfate/dermatan sulfate metabolism
0.0215683834501436	Cargo recognition for clathrin-mediated endocytosis
0.02170370307333	TNFR2 non-canonical NF-kB pathway
0.0217593309799103	ER to Golgi Anterograde Transport
0.0226700262137353	Interferon alpha/beta signaling
0.0230559446512117	Collagen chain trimerization
0.0233245000659347	Gastrin-CREB signalling pathway via PKC and MAPK
0.0233674116943703	Regulation of TP53 Activity
0.0236298660681045	Visual phototransduction
0.0236298660681045	Lipid digestion, mobilization, and transport
0.0241891410716484	Signal Transduction
0.024295683713523	Cilium Assembly
0.0243002408450522	C-type lectin receptors (CLRs)
0.0244764814005985	Lipid digestion, mobilization, and transport
0.0245034306066246	Vesicle-mediated transport
0.0253006020164689	Cell-cell junction organization
0.0253127796139347	Cytochrome P450 - arranged by substrate type
0.0254468909096796	Protein-protein interactions at synapses
0.0254962076939475	Regulation of insulin secretion
0.0257793416972098	NRAGE signals death through JNK
0.0265372771913623	DAP12 interactions
0.0270626070420433	Protein-protein interactions at synapses
0.0271953347284102	PI3K/AKT Signaling in Cancer
0.0271953347284102	PI5P, PP2A and IER3 Regulate PI3K/AKT Signaling
0.0274998009557049	Meiosis
0.0276868348906321	Hemostasis
0.0282564619854307	G alpha (12/13) signalling events
0.0290662471445778	EPH-Ephrin signaling
0.0295333616914509	ECM proteoglycans
0.0304955698304892	Regulation of TP53 Activity
0.031056391396809	GPCR downstream signaling
0.0313235617927692	Mitotic Prophase
0.0319209474713355	Visual phototransduction
0.0323673202807481	Cell surface interactions at the vascular wall
0.0325247260359215	Neurotransmitter Receptor Binding And Downstream Transmission In The Postsynaptic Cell
0.0325247260359215	Cardiac conduction
0.03252869681233	PI3K/AKT Signaling in Cancer
0.0328816971601301	MHC class II antigen presentation
0.0334744541857378	Signaling by PDGF
0.0336312161258483	Glycosaminoglycan metabolism
0.0337960287845197	Cell junction organization
0.0339594989394196	Negative regulation of the PI3K/AKT network
0.0341343879675378	Integration of energy metabolism
0.034447688629338	Amyloid fiber formation
0.0355516851015131	Peptide hormone metabolism
0.0357314650682561	Diseases of glycosylation
0.0362000158163294	EPH-Ephrin signaling
0.0372405148143253	Beta-catenin independent WNT signaling
0.0376023927104148	PPARA activates gene expression
0.0376023927104148	Regulation of lipid metabolism by Peroxisome proliferator-activated receptor alpha (PPARalpha)
0.037607166987442	C-type lectin receptors (CLRs)
0.0376959407685103	Cell death signalling via NRAGE, NRIF and NADE
0.0380921874691411	Visual phototransduction
0.0384449148529544	Interleukin-4 and 13 signaling
0.0390081836079355	Transport of glucose and other sugars, bile salts and organic acids, metal ions and amine compounds
0.0391606232052143	DNA Repair
0.0392309595151557	ER to Golgi Anterograde Transport
0.0396740833244461	Neurotransmitter Receptor Binding And Downstream Transmission In The Postsynaptic Cell
0.0404504102218868	Potassium Channels
0.0417695688357244	Clathrin-mediated endocytosis
0.0428352344671038	Chemokine receptors bind chemokines
0.0434679770252704	PIP3 activates AKT signaling
0.044118144765394	Signaling by Interleukins
0.045906556499048	PI3K/AKT activation
0.0470235391601003	Innate Immune System
0.0482959238786707	Cell surface interactions at the vascular wall
0.0483630205250677	GAB1 signalosome
0.0491533650827882	Collagen formation
0.0493870332031389	Chemokine receptors bind chemokines
0.050598532328216	Signaling by NOTCH
0.0517787515743227	Ion channel transport
0.052026139925783	Neuronal System
0.0525081518966891	Cardiac conduction
0.0533179779056425	Role of LAT2/NTAL/LAB on calcium mobilization
0.0533230220495417	Signalling by NGF
0.0536946183225997	Apoptosis
0.0557075632800986	Assembly of collagen fibrils and other multimeric structures
0.0558111655685546	Downstream signaling events of B Cell Receptor (BCR)
0.0561658538680285	p75 NTR receptor-mediated signalling
0.0563722878937044	Peptide ligand-binding receptors
0.0572019637904771	SOS-mediated signalling
0.0572019637904771	GRB2 events in EGFR signaling
0.0572019637904771	SHC1 events in EGFR signaling
0.0572019637904771	RAF/MAP kinase cascade
0.05734597464985	Non-integrin membrane-ECM interactions
0.0580834425555711	Signaling by Interleukins
0.0582479309293456	Prolonged ERK activation events
0.0582479309293456	Frs2-mediated activation
0.0582479309293456	ARMS-mediated activation
0.0582479309293456	Signalling to p38 via RIT and RIN
0.0585906382391741	Immunoregulatory interactions between a Lymphoid and a non-Lymphoid cell
0.0591144132923876	Disease
0.0592808703654586	Signaling by Leptin
0.059458782825239	Transport of inorganic cations/anions and amino acids/oligopeptides
0.0594948813285431	Transport to the Golgi and subsequent modification
0.0603007591554375	Signalling to RAS
0.0603007591554375	Signalling to ERKs
0.0603007591554375	Muscle contraction
0.0603007591554375	VEGFR2 mediated cell proliferation
0.0603007591554375	MAPK1/MAPK3 signaling
0.0603007591554375	Interleukin receptor SHC signaling
0.0610533835347056	Interleukin-10 signaling
0.0611140406929714	Gastrin-CREB signalling pathway via PKC and MAPK
0.0613879641407875	Collagen degradation
0.0616840953883574	O-linked glycosylation
0.0618230869910271	Apoptosis
0.0623013670040183	IRS-mediated signalling
0.0623013670040183	Interleukin-2 signaling
0.0623013670040183	Interleukin-3, 5 and GM-CSF signaling
0.0623420370450465	Downstream signaling events of B Cell Receptor (BCR)
0.0631304113517086	Phase 1 - Functionalization of compounds
0.0634497961614065	Adaptive Immune System
0.0639630659381646	Programmed Cell Death
0.0639698762700578	Metabolism
0.0642004631949175	Glycosaminoglycan metabolism
0.0642498497006497	Signaling by Type 1 Insulin-like Growth Factor 1 Receptor (IGF1R)
0.0642498497006497	IGF1R signaling cascade
0.0642498497006497	IRS-related events triggered by IGF1R
0.0642498497006497	FCERI mediated MAPK activation
0.0642498497006497	Insulin receptor signalling cascade
0.064493892696182	Platelet activation, signaling and aggregation
0.0647053593259286	Transport to the Golgi and subsequent modification
0.0648778428908577	Lipid digestion, mobilization, and transport
0.0655589432392821	Assembly of collagen fibrils and other multimeric structures
0.0661464873020092	Signaling by Insulin receptor
0.0662722846885861	G alpha (12/13) signalling events
0.0665721495910013	Cell junction organization
0.0669650207785643	Immune System
0.0670754944823746	Transmission across Chemical Synapses
0.0671187757806874	Visual phototransduction
0.0672859226238605	Collagen biosynthesis and modifying enzymes
0.0674253666054884	Amyloid fiber formation
0.0674633263948864	Post-translational protein modification
0.0676747982653582	Diseases of glycosylation
0.0679285436958617	Apoptosis
0.0686682441250681	GPCR ligand binding
0.0688952182579797	RET signaling
0.0694264722152976	Neurotransmitter Receptor Binding And Downstream Transmission In The Postsynaptic Cell
0.070851261593171	Signaling by the B Cell Receptor (BCR)
0.071460235387261	Factors involved in megakaryocyte development and platelet production
0.0718767443505251	Collagen degradation
0.0719932868570185	Programmed Cell Death
0.0724739860092779	Visual phototransduction
0.073897895209002	GPCR ligand binding
0.0742041692925316	Gene Expression
0.0749486111518693	Class B/2 (Secretin family receptors)
0.0753972630716949	PI5P, PP2A and IER3 Regulate PI3K/AKT Signaling
0.076469550505715	NCAM signaling for neurite out-growth
0.0767755150054067	Non-integrin membrane-ECM interactions
0.0770755163389249	Neurotransmitter Receptor Binding And Downstream Transmission In The Postsynaptic Cell
0.0780210996534101	Signaling by Wnt
0.0791079354694032	Signaling by the B Cell Receptor (BCR)
0.0792838456935363	Glycosaminoglycan metabolism
0.0805184115184646	Apoptosis
0.0807232614827704	Programmed Cell Death
0.0817013094683754	Downstream signal transduction
0.0817758781280429	Glycosaminoglycan metabolism
0.0821257261217824	Cytokine Signaling in Immune system
0.0830964908574574	Fc epsilon receptor (FCERI) signaling
0.0835651774225898	Asparagine N-linked glycosylation
0.0837780967465324	Signaling by EGFR
0.0837780967465324	NGF signalling via TRKA from the plasma membrane
0.0844492115702914	Signaling by SCF-KIT
0.0844492115702914	DAP12 signaling
0.0849705244195687	Platelet activation, signaling and aggregation
0.0851386204901083	Class B/2 (Secretin family receptors)
0.0863114488624912	Factors involved in megakaryocyte development and platelet production
0.0869589275318926	ECM proteoglycans
0.0878832825442889	Glycosaminoglycan metabolism
0.0881098354296398	Signal Transduction
0.0882625131886235	DAP12 interactions
0.0914706056397068	G alpha (q) signalling events
0.0915757721030259	Ion channel transport
0.0922748739506089	Signaling by PDGF
0.0930562529025822	Phase 1 - Functionalization of compounds
0.0936057306814015	Diseases of glycosylation
0.0947324256637225	Programmed Cell Death
0.0961533596149201	Negative regulation of the PI3K/AKT network
0.0971397853974777	Neurotransmitter Receptor Binding And Downstream Transmission In The Postsynaptic Cell
0.0994849305659679	Metabolism of carbohydrates
0.0996149533150083	ECM proteoglycans
0.100296299573885	Signalling by NGF
0.102532742869992	Generic Transcription Pathway
0.105491222229754	Transmission across Chemical Synapses
0.105552112335266	Metabolism
0.10556515220135	Cell-Cell communication
0.105756617851275	Metabolism of proteins
0.106874906421038	Stimuli-sensing channels
0.10765662053017	O-linked glycosylation
0.107852978038865	Signaling by Interleukins
0.108097267510821	Transcriptional Regulation by TP53
0.108266027047464	Transmembrane transport of small molecules
0.109350827630226	Activation of anterior HOX genes in hindbrain development during early embryogenesis
0.109350827630226	Activation of HOX genes during differentiation
0.110481631446674	Metabolism of vitamins and cofactors
0.110683314394797	Muscle contraction
0.112078242576112	Transport to the Golgi and subsequent modification
0.112083550771433	SOS-mediated signalling
0.112083550771433	GRB2 events in EGFR signaling
0.112083550771433	SHC1 events in EGFR signaling
0.112083550771433	RAF/MAP kinase cascade
0.113416692763299	Metabolism of vitamins and cofactors
0.114062931381724	Developmental Biology
0.114372693958659	Signaling by Interleukins
0.114387672565637	Prolonged ERK activation events
0.114387672565637	Frs2-mediated activation
0.114387672565637	ARMS-mediated activation
0.114387672565637	Signalling to p38 via RIT and RIN
0.115645397906043	Gene Expression
0.115691646025935	Transmembrane transport of small molecules
0.115945981843628	Hemostasis
0.116035073784575	Axon guidance
0.116516394931953	ECM proteoglycans
0.116526385886197	Cytokine Signaling in Immune system
0.116675686773779	Signaling by Leptin
0.11864299087379	Signaling by GPCR
0.11894738348267	Signalling to RAS
0.11894738348267	Signalling to ERKs
0.11894738348267	VEGFR2 mediated cell proliferation
0.11894738348267	MAPK1/MAPK3 signaling
0.11894738348267	Interleukin receptor SHC signaling
0.120046480266847	Class B/2 (Secretin family receptors)
0.121426572802828	Degradation of the extracellular matrix
0.122188442860495	GPCR ligand binding
0.123441127720517	IRS-mediated signalling
0.123441127720517	Interleukin-2 signaling
0.123441127720517	Interleukin-3, 5 and GM-CSF signaling
0.123744321767699	Glycerophospholipid biosynthesis
0.125288129246417	L1CAM interactions
0.126108458771888	PIP3 activates AKT signaling
0.127353779422923	Membrane Trafficking
0.127766816766899	Biological oxidations
0.127867768713168	Signaling by Type 1 Insulin-like Growth Factor 1 Receptor (IGF1R)
0.127867768713168	IGF1R signaling cascade
0.127867768713168	IRS-related events triggered by IGF1R
0.127867768713168	FCERI mediated MAPK activation
0.127867768713168	Insulin receptor signalling cascade
0.129731594390694	Metabolism of amino acids and derivatives
0.132226538908735	Signaling by Insulin receptor
0.133440658187982	Signal Transduction
0.13392318787656	PI3K/AKT activation
0.135149549116678	Membrane Trafficking
0.135650487608317	Collagen formation
0.136682157447827	Signaling by GPCR
0.138636521793751	RET signaling
0.138851076707219	Asparagine N-linked glycosylation
0.139045032939725	Signal Transduction
0.139734705928582	Metabolism
0.139741346493391	Diseases of glycosylation
0.14073892671599	Diseases of signal transduction
0.14073892671599	MAPK family signaling cascades
0.141846458305823	GAB1 signalosome
0.142501417911295	Innate Immune System
0.143192197776836	Integrin cell surface interactions
0.148755453913632	Metabolism
0.151489323088164	L1CAM interactions
0.15227794275522	Asparagine N-linked glycosylation
0.1524704453934	Collagen formation
0.156066377167328	M Phase
0.156945261138172	NCAM signaling for neurite out-growth
0.157979388883546	Role of LAT2/NTAL/LAB on calcium mobilization
0.158045490964295	Antigen processing: Ubiquitination & Proteasome degradation
0.159806332345259	Phospholipid metabolism
0.161020256317827	Cell-Cell communication
0.164646465764643	VEGFA-VEGFR2 Pathway
0.16617076407028	Downstream signaling events of B Cell Receptor (BCR)
0.166423805918031	Metabolism of carbohydrates
0.16678038011293	Transmembrane transport of small molecules
0.168365659703541	Metabolism of vitamins and cofactors
0.168473407661373	Signaling by GPCR
0.168661992929145	Transmission across Chemical Synapses
0.169748160220207	Rho GTPase cycle
0.170251296269129	Downstream signal transduction
0.172087579060941	Signaling by VEGF
0.172314348068272	Fatty acid, triacylglycerol, and ketone body metabolism
0.173908062390547	Fc epsilon receptor (FCERI) signaling
0.174575824230762	Transcriptional Regulation by TP53
0.175712868841259	Signaling by EGFR
0.175712868841259	NGF signalling via TRKA from the plasma membrane
0.17583827085624	Membrane Trafficking
0.177502123261674	DAP12 signaling
0.179290601197755	SOS-mediated signalling
0.179290601197755	GRB2 events in EGFR signaling
0.179290601197755	SHC1 events in EGFR signaling
0.179290601197755	RAF/MAP kinase cascade
0.181238868533977	Hemostasis
0.183843708563783	Prolonged ERK activation events
0.183843708563783	Frs2-mediated activation
0.183843708563783	ARMS-mediated activation
0.183843708563783	Signalling to p38 via RIT and RIN
0.187918267591204	DAP12 interactions
0.188391513768491	Signaling by Leptin
0.190179697610548	Neuronal System
0.192932982552976	Signalling to RAS
0.192932982552976	Signalling to ERKs
0.192932982552976	VEGFR2 mediated cell proliferation
0.192932982552976	MAPK1/MAPK3 signaling
0.192932982552976	Interleukin receptor SHC signaling
0.193375610890271	G alpha (q) signalling events
0.193385335656133	Extracellular matrix organization
0.198270314726722	RHO GTPase Effectors
0.199406616518816	Signaling by PDGF
0.199558155199632	Platelet degranulation
0.201279398574116	Adaptive Immune System
0.201993103525557	IRS-mediated signalling
0.201993103525557	Interleukin-2 signaling
0.201993103525557	Interleukin-3, 5 and GM-CSF signaling
0.203178181577078	Immune System
0.203214994639476	Platelet degranulation
0.205615845405219	Transcriptional Regulation by TP53
0.2081396530547	SLC-mediated transmembrane transport
0.210861056621693	Transmission across Chemical Synapses
0.211017065474339	Signaling by Type 1 Insulin-like Growth Factor 1 Receptor (IGF1R)
0.211017065474339	IGF1R signaling cascade
0.211017065474339	IRS-related events triggered by IGF1R
0.211017065474339	FCERI mediated MAPK activation
0.211807816943085	Cytokine Signaling in Immune system
0.216569314834275	Signaling by the B Cell Receptor (BCR)
0.21682056399773	Response to elevated platelet cytosolic Ca2+
0.216855706695518	Vesicle-mediated transport
0.217719040610183	Post-translational protein modification
0.220622431101467	Response to elevated platelet cytosolic Ca2+
0.22126050275877	Metabolism of carbohydrates
0.224603192542053	Signalling by NGF
0.224923332274519	Extracellular matrix organization
0.232766281851648	TCF dependent signaling in response to WNT
0.233380646501433	RET signaling
0.234751649773417	Gene Expression
0.237814843414305	Diseases of signal transduction
0.237814843414305	MAPK family signaling cascades
0.241365731523061	Metabolism of carbohydrates
0.241802273269543	Metabolism of amino acids and derivatives
0.242059146245841	Fatty acid, triacylglycerol, and ketone body metabolism
0.242443487813197	Post-translational protein modification
0.249073897249826	Gene Expression
0.250762788986955	Transcriptional Regulation by TP53
0.251759564359252	Metabolism of lipids and lipoproteins
0.253294057918498	Transmission across Chemical Synapses
0.255031798450923	G alpha (q) signalling events
0.26287893910974	Class I MHC mediated antigen processing & presentation
0.263058782220758	Metabolism of vitamins and cofactors
0.263487858546197	Degradation of the extracellular matrix
0.263984257729183	Transmembrane transport of small molecules
0.265338908963158	Disease
0.266494975606997	Signaling by Wnt
0.271647862841569	GPCR downstream signaling
0.272749930932453	NCAM signaling for neurite out-growth
0.275262135945831	Metabolism of carbohydrates
0.275788085217533	Innate Immune System
0.275899423648621	G alpha (s) signalling events
0.278305670651389	Neutrophil degranulation
0.279004630039971	G alpha (i) signalling events
0.281815297668266	Phospholipid metabolism
0.283632931787481	Neutrophil degranulation
0.285112638075146	Metabolism of amino acids and derivatives
0.286586465274306	Degradation of the extracellular matrix
0.286804196696752	Signaling by Interleukins
0.287136768313738	Disease
0.292413219185026	Neuronal System
0.292805136502592	SOS-mediated signalling
0.292805136502592	GRB2 events in EGFR signaling
0.292805136502592	SHC1 events in EGFR signaling
0.292805136502592	RAF/MAP kinase cascade
0.295323385575804	Cell surface interactions at the vascular wall
0.299078032769445	Cytokine Signaling in Immune system
0.300662414499969	Prolonged ERK activation events
0.300662414499969	Frs2-mediated activation
0.300662414499969	ARMS-mediated activation
0.300662414499969	Signalling to p38 via RIT and RIN
0.308518104181987	Signaling by Leptin
0.311670938576238	Platelet activation, signaling and aggregation
0.312592882437674	Adaptive Immune System
0.316369998464695	Signalling to RAS
0.316369998464695	Signalling to ERKs
0.316369998464695	VEGFR2 mediated cell proliferation
0.316369998464695	MAPK1/MAPK3 signaling
0.316369998464695	Interleukin receptor SHC signaling
0.318168784767523	Post-translational protein modification
0.324212143951687	MAPK family signaling cascades
0.326909930540144	Innate Immune System
0.330193628188287	Generic Transcription Pathway
0.331322203851941	Innate Immune System
0.332054191691914	IRS-mediated signalling
0.332054191691914	Interleukin-2 signaling
0.332054191691914	Interleukin-3, 5 and GM-CSF signaling
0.332729475986319	Adaptive Immune System
0.334712857700887	GPCR downstream signaling
0.338004583767943	Diseases of signal transduction
0.338301884359398	Cytokine Signaling in Immune system
0.339147663395953	Ion channel transport
0.345340536452317	Gastrin-CREB signalling pathway via PKC and MAPK
0.347699728729535	Signaling by Type 1 Insulin-like Growth Factor 1 Receptor (IGF1R)
0.347699728729535	IGF1R signaling cascade
0.347699728729535	IRS-related events triggered by IGF1R
0.347699728729535	FCERI mediated MAPK activation
0.347699728729535	Insulin receptor signalling cascade
0.349141412899125	Disease
0.349869376366567	Extracellular matrix organization
0.355964243434836	Extracellular matrix organization
0.359321349007325	Diseases of signal transduction
0.360458358195062	Adaptive Immune System
0.362534634240571	Cell surface interactions at the vascular wall
0.363293060999358	Signaling by Insulin receptor
0.365811997838589	Extracellular matrix organization
0.366465641616935	Signal Transduction
0.367971470322045	Transmembrane transport of small molecules
0.368044225338843	Diseases of signal transduction
0.368798957638284	Signalling by NGF
0.371037286914439	Metabolism of proteins
0.377399594120606	Transmission across Chemical Synapses
0.378799869793096	Developmental Biology
0.379649825924734	Peptide ligand-binding receptors
0.380523703553216	Neuronal System
0.383493489388486	Signaling by Interleukins
0.386559307053144	RET signaling
0.386633871257202	Metabolism of proteins
0.3875004719011	Hemostasis
0.38753310797707	NCAM signaling for neurite out-growth
0.388370509349243	Signaling by Rho GTPases
0.38851380373628	Signaling by Rho GTPases
0.392802186636665	Disease
0.394251217461883	Axon guidance
0.394276498439648	MAPK family signaling cascades
0.394421333236026	Cell Cycle, Mitotic
0.402692310632891	Diseases of signal transduction
0.404249016195301	Signaling by Rho GTPases
0.404973972056362	Metabolism
0.406430355922347	Post-translational protein modification
0.410036789021033	Metabolism of lipids and lipoproteins
0.411611909358677	Signaling by Wnt
0.413256378165723	Signaling by GPCR
0.413537478706452	Class A/1 (Rhodopsin-like receptors)
0.41820977729029	DAP12 interactions
0.419520752899936	Immune System
0.421458850969234	MAPK family signaling cascades
0.424707464042302	G alpha (q) signalling events
0.427416874156981	Platelet activation, signaling and aggregation
0.427465497926755	Transmembrane transport of small molecules
0.427551949001093	Developmental Biology
0.430829317985745	GPCR ligand binding
0.431983962485777	Signaling by SCF-KIT
0.431983962485777	Cell Cycle
0.431983962485777	DAP12 signaling
0.432123025445247	Cell Cycle
0.434342693757322	Signaling by EGFR
0.434342693757322	NGF signalling via TRKA from the plasma membrane
0.439116491531366	Signaling by VEGF
0.439604646232072	Membrane Trafficking
0.441532101926694	Downstream signal transduction
0.442086020232564	Cytokine Signaling in Immune system
0.445251599632951	Adaptive Immune System
0.446823570342717	Gastrin-CREB signalling pathway via PKC and MAPK
0.447173998380788	Hemostasis
0.44889718672316	VEGFA-VEGFR2 Pathway
0.453908774110306	Signaling by Wnt
0.453908774110306	Cellular responses to stress
0.453908774110306	SLC-mediated transmembrane transport
0.454001901456361	SLC-mediated transmembrane transport
0.454045112342807	Signaling by Wnt
0.454045112342807	Cellular responses to stress
0.454045112342807	SLC-mediated transmembrane transport
0.455174760243798	NCAM signaling for neurite out-growth
0.456538859720351	Immunoregulatory interactions between a Lymphoid and a non-Lymphoid cell
0.456804906670789	Gene Expression
0.456973030677392	Neutrophil degranulation
0.459097179290289	NCAM signaling for neurite out-growth
0.461799619826925	Neutrophil degranulation
0.462855688306469	Innate Immune System
0.463091018568839	Neuronal System
0.466603588104121	Axon guidance
0.468853972357833	Signalling by NGF
0.469459309563778	Cell Cycle, Mitotic
0.46959349498497	Cell Cycle, Mitotic
0.475992467327867	Cytokine Signaling in Immune system
0.476367692414867	Metabolism
0.477758548945933	Class A/1 (Rhodopsin-like receptors)
0.479558729112952	Post-translational protein modification
0.479570217533689	Neuronal System
0.480284745080132	Diseases of signal transduction
0.480284745080132	MAPK family signaling cascades
0.480417329764448	Diseases of signal transduction
0.483051993362073	RET signaling
0.483142268720085	RET signaling
0.483696489148245	Immunoregulatory interactions between a Lymphoid and a non-Lymphoid cell
0.484980322958717	VEGFA-VEGFR2 Pathway
0.48506341969162	Adaptive Immune System
0.485566973668133	Class A/1 (Rhodopsin-like receptors)
0.486343004775202	Metabolism of lipids and lipoproteins
0.486907067987284	Hemostasis
0.486923300241252	Signaling by Rho GTPases
0.488175333333421	Metabolism of lipids and lipoproteins
0.488662565025549	Transmission across Chemical Synapses
0.48879385562954	Transmission across Chemical Synapses
0.48934178947323	Cell Cycle
0.491506800688422	Signaling by Insulin receptor
0.491596173173919	Signaling by Insulin receptor
0.493608594074732	Adaptive Immune System
0.493830427411625	VEGFA-VEGFR2 Pathway
0.49681581673128	NCAM signaling for neurite out-growth
0.497275560543561	Signaling by Type 1 Insulin-like Growth Factor 1 Receptor (IGF1R)
0.497275560543561	IGF1R signaling cascade
0.497275560543561	IRS-related events triggered by IGF1R
0.497275560543561	FCERI mediated MAPK activation
0.497275560543561	Insulin receptor signalling cascade
0.497364298456617	Signaling by Type 1 Insulin-like Growth Factor 1 Receptor (IGF1R)
0.497364298456617	IGF1R signaling cascade
0.497364298456617	IRS-related events triggered by IGF1R
0.497364298456617	FCERI mediated MAPK activation
0.497364298456617	Insulin receptor signalling cascade
0.49737786062017	Signaling by GPCR
0.500220457615573	Signaling by PDGF
0.500289496797386	G alpha (q) signalling events
0.500330518402718	G alpha (q) signalling events
0.503154737680874	IRS-mediated signalling
0.503154737680874	Cell surface interactions at the vascular wall
0.503154737680874	Peptide ligand-binding receptors
0.503154737680874	Interleukin-2 signaling
0.503154737680874	Interleukin-3, 5 and GM-CSF signaling
0.503242813752685	IRS-mediated signalling
0.503242813752685	Cell surface interactions at the vascular wall
0.503242813752685	Interleukin-2 signaling
0.503242813752685	Interleukin-3, 5 and GM-CSF signaling
0.506388562245022	Immunoregulatory interactions between a Lymphoid and a non-Lymphoid cell
0.506417250310481	Metabolism of proteins
0.507020893150454	Downstream signal transduction
0.507878203077771	GPCR downstream signaling
0.509148606705786	Signalling to RAS
0.509148606705786	Signalling to ERKs
0.509148606705786	RHO GTPase Effectors
0.509148606705786	Muscle contraction
0.509148606705786	VEGFR2 mediated cell proliferation
0.509148606705786	MAPK1/MAPK3 signaling
0.509148606705786	Interleukin receptor SHC signaling
0.509235992619955	Signalling to RAS
0.509235992619955	Signalling to ERKs
0.509235992619955	Muscle contraction
0.509235992619955	VEGFR2 mediated cell proliferation
0.509235992619955	MAPK1/MAPK3 signaling
