# Supplementary material for: Multiset sparse partial least squares path modeling for high dimensional omics data analysis
Source: BMC Bioinformatics. 2020 Jan 9;21:9. doi: 10.1186/s12859-019-3286-3 (PMC6953292; doi:10.1186/s12859-019-3286-3)
Supplement: Supplementary file 7 — Additional file 7 Supplementary material on the overlapping gene set enrichment analysis results between msPLS and MOFA on the Chronic lymphocytic leukaemia data. Results are obtained by the MOFA R package and exported as txt file format. [file 12859_2019_3286_MOESM7_ESM.txt]

p	names
8.73421738883544e-25	HDACs deacetylate histones
4.84420345759143e-19	Gene Silencing by RNA
4.1421749087198e-17	RNA Polymerase I Chain Elongation
2.89419589936705e-16	PRC2 methylates histones and DNA
2.89419589936705e-16	RNA Polymerase I Promoter Clearance
2.89419589936705e-16	B-WICH complex positively regulates rRNA expression
8.94225784082176e-16	Chromatin organization
1.68008859561149e-15	RNA Polymerase I Transcription
1.68008859561149e-15	Positive epigenetic regulation of rRNA expression
2.8289385183322e-10	RMTs methylate histone arginines
1.85728393928758e-09	Packaging Of Telomere Ends
1.85728393928758e-09	G2/M DNA damage checkpoint
3.93829031878008e-09	Activation of anterior HOX genes in hindbrain development during early embryogenesis
2.86461937744434e-08	Deubiquitination
2.45893344987014e-07	DNA Double-Strand Break Repair
3.94622420516273e-07	G alpha (s) signalling events
3.0374282969774e-06	G2/M Checkpoints
7.64912947167881e-06	Platelet homeostasis
1.35261943874603e-05	RA biosynthesis pathway
2.32192393574085e-05	Metabolism of carbohydrates
3.20579478738057e-05	Diseases of metabolism
3.85794936265512e-05	PIWI-interacting RNA (piRNA) biogenesis
3.85794936265512e-05	eNOS activation and regulation
3.85794936265512e-05	Metabolism of nitric oxide
4.42682718969006e-05	Clathrin-mediated endocytosis
5.92740328352374e-05	Glycerophospholipid biosynthesis
7.48417833820193e-05	PIP3 activates AKT signaling
8.5479611062445e-05	Growth hormone receptor signaling
0.000119478692998792	Inwardly rectifying K+ channels
0.000122395651137368	HS-GAG degradation
0.000125901896379875	Signaling by Robo receptor
0.000128121072783266	Regulation of KIT signaling
0.000142387094075849	Class C/3 (Metabotropic glutamate/pheromone receptors)
0.000165015496523211	Signaling by BRAF and RAF fusions
0.000170587872126155	Amino acid transport across the plasma membrane
0.000179272205584428	Pre-NOTCH Expression and Processing
0.000193332971767753	Regulation of TP53 Activity through Phosphorylation
0.000208219879484865	Downstream signaling events of B Cell Receptor (BCR)
0.000227301806650694	ADP signalling through P2Y purinoceptor 1
0.000227301806650694	Cooperation of PDCL (PhLP1) and TRiC/CCT in G-protein beta folding
0.000235704752358333	Intraflagellar transport
0.000302501994028923	Iron uptake and transport
0.000311897987151402	Common Pathway of Fibrin Clot Formation
0.000327619755449234	Diseases associated with glycosaminoglycan metabolism
0.000333079726626617	Glycosaminoglycan metabolism
0.000340249010869159	Surfactant metabolism
0.000341293877512406	Activation of gene expression by SREBF (SREBP)
0.000392192140992361	Recruitment of mitotic centrosome proteins and complexes
0.000397966216649532	Post NMDA receptor activation events
0.000399201361871474	Negative regulation of TCF-dependent signaling by WNT ligand antagonists
0.000399496193038612	Signaling by FGFR2
0.000402142240099067	Apoptotic cleavage of cellular proteins
0.00046391292755243	Defective B3GAT3 causes JDSSDHD
0.00046391292755243	Defective B4GALT7 causes EDS, progeroid type
0.00046391292755243	Defective B3GALT6 causes EDSP2 and SEMDJL1
0.000480161871780475	Regulation of Complement cascade
0.000483336344952009	Activation of NMDA receptor upon glutamate binding and postsynaptic events
0.00054886671651291	Signaling by the B Cell Receptor (BCR)
0.000632631335888781	Signaling by TGF-beta Receptor Complex
0.000640102427045196	Vasopressin regulates renal water homeostasis via Aquaporins
0.000650263189329963	Glutathione conjugation
0.000663985938387621	trans-Golgi Network Vesicle Budding
0.000683143456785065	Regulation of cholesterol biosynthesis by SREBP (SREBF)
0.000714688576155643	Phase 0 - rapid depolarisation
0.000730408660442747	Activation of Matrix Metalloproteinases
0.00075931484905155	HS-GAG biosynthesis
0.000777491703560258	A tetrasaccharide linker sequence is required for GAG synthesis
0.000809296941695559	TP53 Regulates Transcription of Cell Death Genes
0.000851261704103349	Nucleotide-binding domain, leucine rich repeat containing receptor (NLR) signaling pathways
0.000963667542915126	Synthesis of PIPs at the plasma membrane
0.00109332220789872	Oncogenic MAPK signaling
0.00111039005033091	Developmental Biology
0.00127928204016323	SHC1 events in EGFR signaling
0.00127928204016323	GRB2 events in EGFR signaling
0.00127928204016323	SOS-mediated signalling
0.00127928204016323	RAF/MAP kinase cascade
0.0013148252492519	Sphingolipid de novo biosynthesis
0.00135192622011383	Phospholipid metabolism
0.00138359854850513	ARMS-mediated activation
0.00138359854850513	Frs2-mediated activation
0.00146317082552936	MET activates PTK2 signaling
0.00160808517352203	Signalling to RAS
0.00160808517352203	Signalling to ERKs
0.00160808517352203	Interleukin receptor SHC signaling
0.00160808517352203	MAPK1/MAPK3 signaling
0.00185413396661222	Interleukin-3, 5 and GM-CSF signaling
0.00185413396661222	Interleukin-2 signaling
0.00198767233346393	Aquaporin-mediated transport
0.00212216861211963	Signaling by Type 1 Insulin-like Growth Factor 1 Receptor (IGF1R)
0.00212216861211963	IGF1R signaling cascade
0.0022399917958091	Histidine, lysine, phenylalanine, tyrosine, proline and tryptophan catabolism
0.00241251904992342	Signaling by Insulin receptor
0.00242350297204873	Attenuation phase
0.00264232911839817	Metabolism of fat-soluble vitamins
0.00277934829949476	Metabolism
0.0028903904245201	RET signaling
0.00313606239054187	Metabolism of polyamines
0.00317274291703591	Netrin-1 signaling
0.00318386661164829	ABC-family proteins mediated transport
0.00326797146517443	MET promotes cell motility
0.00332666231614423	Ion transport by P-type ATPases
0.00456162359573049	Bile acid and bile salt metabolism
0.0046311635623928	NCAM signaling for neurite out-growth
0.00499934364888898	Axon guidance
0.00508324333210879	Ion homeostasis
0.00566584236752897	Heparan sulfate/heparin (HS-GAG) metabolism
0.00583337875219827	Insulin receptor signalling cascade
0.00610242696667523	Signaling by MET
0.00672766720268596	Biological oxidations
0.00682451310295256	Fc epsilon receptor (FCERI) signaling
0.00720733010758579	Retinoid metabolism and transport
0.00727195733056486	GPVI-mediated activation cascade
0.00760963082916783	Formation of the cornified envelope
0.00777642958977941	Neurotransmitter Release Cycle
0.00797416156721864	TRIF-mediated TLR3/TLR4 signaling
0.00797416156721864	MyD88-independent TLR3/TLR4 cascade
0.00848545194046113	Lipoprotein metabolism
0.011256552062951	Complement cascade
0.0125251846043808	Chondroitin sulfate/dermatan sulfate metabolism
0.0132258938477861	Metabolism of nucleotides
0.0137979075320845	SLC-mediated transmembrane transport
0.0138158549332973	ECM proteoglycans
0.0151213533538777	Intra-Golgi and retrograde Golgi-to-ER traffic
0.0152653730344858	Phase II conjugation
0.0153694035750887	Arachidonic acid metabolism
0.0157768683162921	Protein folding
0.0165806068624144	RHO GTPases Activate Formins
0.0166631285243518	Assembly of collagen fibrils and other multimeric structures
0.0171067706168002	Signaling by VEGF
0.0212249960501672	DAP12 signaling
0.0230559446512117	Collagen chain trimerization
0.024295683713523	Cilium Assembly
0.0244764814005985	Lipid digestion, mobilization, and transport
0.0253006020164689	Cell-cell junction organization
0.0253127796139347	Cytochrome P450 - arranged by substrate type
0.0254962076939475	Regulation of insulin secretion
0.0274998009557049	Meiosis
0.0304955698304892	Regulation of TP53 Activity
0.0313235617927692	Mitotic Prophase
0.0325247260359215	Cardiac conduction
